# Supplementary material for: Single-cell analysis defines highly specific leukemia-induced neutrophils and links MMP8 expression to recruitment of tumor associated neutrophils during FGFR1 driven leukemogenesis
Source: Exp Hematol Oncol. 2024 May 10;13:49. doi: 10.1186/s40164-024-00514-6 (PMC11084112; doi:10.1186/s40164-024-00514-6)
Supplement: Supplementary file 4 — Supplementary Material 4: Supplemental Fig. 4.Identification of the differentially expressed genes in the leukemia induced Ly6g+ neutrophils. Volcano plots show differentially expressed genes (DEGs) in Ly6g + neutrophils at D11 (A) and D14 (B) compared with naïve mice. A comparison between D11 and D14 leukemic mice is shown in (C). A heatmap (D) of gene expression level changes over the D0 (naive)-D14 period during leukemogenesis shows the individual genes upregulated (from blue to red) compared with those downregulated (from red to blue). Violin plots for the 8 most upregulated and 6 most downregulated genes are shown in (E). [file 40164_2024_514_MOESM4_ESM.csv]

	Pathway	CellType	Relative_Activity
1	Fatty Acid Beta Oxidation	Il1b+_Neut	1.63668845531847
2	Cytokines and Inflammatory Response	Il1b+_Neut	1.81181810527625
3	Toll Like Receptor signaling	Il1b+_Neut	0.60049380536285
6	Hfe effect on hepcidin production	Il1b+_Neut	0.0916097335110647
7	Orphan GPCRs	Il1b+_Neut	0.41892205507406
8	IL-1 Signaling Pathway	Il1b+_Neut	1.4832952935986
9	GPCRs, Class A Rhodopsin-like	Il1b+_Neut	1.39100406633334
11	Prostaglandin Synthesis and Regulation	Il1b+_Neut	0.508857335906471
12	Small Ligand GPCRs	Il1b+_Neut	1.37464524578527
13	Peptide GPCRs	Il1b+_Neut	1.33941291827035
14	Fatty Acid Biosynthesis	Il1b+_Neut	0.836116613727216
15	Ptf1a related regulatory pathway	Il1b+_Neut	1.48953481128173
17	Type II interferon signaling (IFNG)	Il1b+_Neut	0.995453656275522
18	Retinol metabolism	Il1b+_Neut	0.887138442010144
19	Heme Biosynthesis	Il1b+_Neut	1.42834254816867
20	Oxidative Stress	Il1b+_Neut	0.853587549251471
21	Alanine and aspartate metabolism	Il1b+_Neut	1.1411362305501
22	Complement and Coagulation Cascades	Il1b+_Neut	0.731817655611054
23	Eicosanoid Synthesis	Il1b+_Neut	0.846617957321824
24	GPCRs, Other	Il1b+_Neut	1.14313686336062
25	Glucuronidation	Il1b+_Neut	1.50115997664939
29	Microglia Pathogen Phagocytosis Pathway	Il1b+_Neut	0.813317696825338
30	Acetylcholine Synthesis	Il1b+_Neut	0.952830304258082
32	Oxidation by Cytochrome P450	Il1b+_Neut	0.992044398669219
36	Monoamine GPCRs	Il1b+_Neut	1.67945587959759
37	Gene regulatory network modelling somitogenesis	Il1b+_Neut	1.80228399340388
38	Nucleotide GPCRs	Il1b+_Neut	0.324936829602376
39	Nuclear Receptors	Il1b+_Neut	0.38021965137013
40	Glycolysis and Gluconeogenesis	Il1b+_Neut	0.195397353362653
41	One carbon metabolism and related pathways	Il1b+_Neut	0.557577961644699
43	GPCRs, Class C Metabotropic glutamate, pheromone	Il1b+_Neut	0.734924951560191
47	Heart Development	Il1b+_Neut	0.156915583069349
52	BMP Signaling Pathway in Eyelid Development	Il1b+_Neut	0.251477918443554
54	Hypertrophy Model	Il1b+_Neut	1.48008446282831
55	Ethanol metabolism resulting in production of ROS by CYP2E1	Il1b+_Neut	0.745034938412934
57	Eukaryotic Transcription Initiation	Il1b+_Neut	1.22903752748942
59	miR-222 in Exercise-Induced Cardiac Growth	Il1b+_Neut	0.462839191269898
63	Mir302-367 Promoting Cardiomyocyte Proliferation	Il1b+_Neut	1.12533337415201
64	Odorant GPCRs	Il1b+_Neut	0.558248003511693
65	Mitochondrial LC-Fatty Acid Beta-Oxidation	Il1b+_Neut	1.32998684625748
66	Biogenic Amine Synthesis	Il1b+_Neut	1.26004736410307
67	Kennedy pathway	Il1b+_Neut	0.475959369787392
68	Folic Acid Network	Il1b+_Neut	0.800911785534302
70	Blood Clotting Cascade	Il1b+_Neut	0.330796747313791
71	Leptin and adiponectin	Il1b+_Neut	1.4299961658595
72	Glutathione and one carbon metabolism	Il1b+_Neut	0.410299087792593
74	Striated Muscle Contraction	Il1b+_Neut	0.453417854675883
75	Apoptosis Modulation by HSP70	Il1b+_Neut	0.21886147346882
76	GPCRs, Class B Secretin-like	Il1b+_Neut	1.06870734182669
77	Lung fibrosis	Il1b+_Neut	1.24971939816999
78	Matrix Metalloproteinases	Il1b+_Neut	0.208075599069107
79	Steroid Biosynthesis	Il1b+_Neut	0.680368686837523
80	ApoE and miR-146 in inflammation and atherosclerosis	Il1b+_Neut	0.94949649512344
81	Keap1-Nrf2	Il1b+_Neut	0.492669314031715
82	Glutathione metabolism	Il1b+_Neut	0.524245764250402
83	Non-odorant GPCRs	Il1b+_Neut	1.48794587267839
84	Pentose Phosphate Pathway	Il1b+_Neut	0.514237896329558
85	Dopaminergic Neurogenesis	Il1b+_Neut	1.06837863314573
86	Estrogen metabolism	Il1b+_Neut	0.256518219183891
87	Selenium Micronutrient Network	Il1b+_Neut	0.560166465804711
89	Osteoclast	Il1b+_Neut	0.89129289034238
90	Methylation	Il1b+_Neut	0.555550950144541
92	Eicosanoid metabolism via Cytochrome P450 Mono-Oxygenases (CYP) pathway	Il1b+_Neut	1.11816450438113
94	Leptin Insulin Overlap	Il1b+_Neut	1.67460864801818
95	Synthesis and Degradation of Ketone Bodies	Il1b+_Neut	0.231889592675495
96	Amino acid conjugation of benzoic acid	Il1b+_Neut	1.15600953777486
97	Fatty acid oxidation	Il1b+_Neut	1.39338558211975
99	Metapathway biotransformation	Il1b+_Neut	0.803447181304991
100	Cholesterol Biosynthesis	Il1b+_Neut	0.258418227603346
101	PPAR signaling pathway	Il1b+_Neut	0.767156990425881
102	Triacylglyceride Synthesis	Il1b+_Neut	1.05351338209924
103	Wnt Signaling in Kidney Disease	Il1b+_Neut	0.779863067657042
104	Nuclear receptors in lipid metabolism and toxicity	Il1b+_Neut	1.09030966599074
110	TYROBP Causal Network	Il1b+_Neut	1.02485878240306
112	Robo4 and VEGF Signaling Pathways Crosstalk	Il1b+_Neut	0.907819536208299
113	Eicosanoid Lipid Synthesis Map	Il1b+_Neut	1.26090580999932
114	Eicosanoid metabolism via Lipo Oxygenases (LOX)	Il1b+_Neut	0.736200208032528
115	Eicosanoid metabolism via Cyclo Oxygenases (COX)	Il1b+_Neut	1.12899464538904
116	Cholesterol metabolism (includes both Bloch and Kandutsch-Russell pathways)	Il1b+_Neut	0.988258485980543
118	Fatty Acid Beta Oxidation	ncMono	1.17234044268734
120	Toll Like Receptor signaling	ncMono	2.31424489159956
125	IL-1 Signaling Pathway	ncMono	0.969985661402848
134	Type II interferon signaling (IFNG)	ncMono	1.08867771324
135	Retinol metabolism	ncMono	2.20464575455507
137	Oxidative Stress	ncMono	0.951781958767255
141	GPCRs, Other	ncMono	0.154714576260488
143	ACE Inhibitor Pathway	ncMono	4.20054685303756
145	Macrophage markers	ncMono	0.52178702113607
146	Microglia Pathogen Phagocytosis Pathway	ncMono	1.05047743806632
154	Gene regulatory network modelling somitogenesis	ncMono	0.109174187576023
156	Nuclear Receptors	ncMono	2.40964913042113
157	Glycolysis and Gluconeogenesis	ncMono	0.00984699257803237
158	One carbon metabolism and related pathways	ncMono	1.48109349764586
164	Heart Development	ncMono	0.840041848023321
166	Cytoplasmic Ribosomal Proteins	ncMono	0.445390527987346
167	EDA Signalling in Hair Follicle Development	ncMono	0.965959702443592
169	BMP Signaling Pathway in Eyelid Development	ncMono	0.995163776719055
172	Ethanol metabolism resulting in production of ROS by CYP2E1	ncMono	2.41847038808995
173	Nucleotide Metabolism	ncMono	0.525623918725064
175	Dysregulated miRNA Targeting in Insulin/PI3K-AKT Signaling	ncMono	0.529056888702141
178	NLR Proteins	ncMono	0.949078080537152
180	Mir302-367 Promoting Cardiomyocyte Proliferation	ncMono	0.300465094090388
181	Odorant GPCRs	ncMono	1.052987361289
182	Mitochondrial LC-Fatty Acid Beta-Oxidation	ncMono	0.0537339754565065
185	Folic Acid Network	ncMono	0.940068759053771
187	Blood Clotting Cascade	ncMono	0.410139426597227
189	Glutathione and one carbon metabolism	ncMono	1.15887051347031
191	Striated Muscle Contraction	ncMono	0.274672007372536
192	Apoptosis Modulation by HSP70	ncMono	2.47347353412303
193	GPCRs, Class B Secretin-like	ncMono	2.18057357548258
194	Lung fibrosis	ncMono	0.651422419777399
197	ApoE and miR-146 in inflammation and atherosclerosis	ncMono	1.61665274840799
198	Keap1-Nrf2	ncMono	2.52065150190842
199	Glutathione metabolism	ncMono	1.08417424026391
200	Non-odorant GPCRs	ncMono	0.224218851286715
201	Pentose Phosphate Pathway	ncMono	0.0937290374128913
202	Dopaminergic Neurogenesis	ncMono	1.26254955235419
204	Selenium Micronutrient Network	ncMono	0.890164062261715
208	Translation Factors	ncMono	0.136577787907128
210	Arachidonate Epoxygenase Epoxide Hydrolase	ncMono	0.161739809861044
211	Leptin Insulin Overlap	ncMono	0.0960315510978634
214	Fatty acid oxidation	ncMono	0.0285808470262857
216	Metapathway biotransformation	ncMono	0.0983865347410671
218	PPAR signaling pathway	ncMono	2.91248088924056
219	Triacylglyceride Synthesis	ncMono	2.89140883490889
220	Wnt Signaling in Kidney Disease	ncMono	2.23234651896198
221	Nuclear receptors in lipid metabolism and toxicity	ncMono	2.32067086369858
222	Statin Pathway	ncMono	2.77993169632524
223	EBV LMP1 signaling	ncMono	2.76887854633937
227	TYROBP Causal Network	ncMono	1.17685453067773
229	Robo4 and VEGF Signaling Pathways Crosstalk	ncMono	0.393058864635127
235	Fatty Acid Beta Oxidation	Retnlg+_Neut	1.05350524186863
236	Cytokines and Inflammatory Response	Retnlg+_Neut	1.087830189434
237	Toll Like Receptor signaling	Retnlg+_Neut	0.555677646078413
240	Hfe effect on hepcidin production	Retnlg+_Neut	0.177988759519295
241	Orphan GPCRs	Retnlg+_Neut	0.324644972187221
242	IL-1 Signaling Pathway	Retnlg+_Neut	1.3780864000864
243	GPCRs, Class A Rhodopsin-like	Retnlg+_Neut	1.41401158172623
245	Prostaglandin Synthesis and Regulation	Retnlg+_Neut	1.04582875640791
246	Small Ligand GPCRs	Retnlg+_Neut	0.649675983921142
247	Peptide GPCRs	Retnlg+_Neut	1.4847774452124
248	Fatty Acid Biosynthesis	Retnlg+_Neut	0.506929250577742
249	Ptf1a related regulatory pathway	Retnlg+_Neut	1.21355353279714
251	Type II interferon signaling (IFNG)	Retnlg+_Neut	0.90927945674851
252	Retinol metabolism	Retnlg+_Neut	1.34354694320301
253	Heme Biosynthesis	Retnlg+_Neut	0.949599056548959
254	Oxidative Stress	Retnlg+_Neut	1.21433712840526
255	Alanine and aspartate metabolism	Retnlg+_Neut	0.144324849021337
256	Complement and Coagulation Cascades	Retnlg+_Neut	1.17526448794188
257	Eicosanoid Synthesis	Retnlg+_Neut	1.27987445937701
258	GPCRs, Other	Retnlg+_Neut	0.961537242962476
259	Glucuronidation	Retnlg+_Neut	1.4753521341858
262	Macrophage markers	Retnlg+_Neut	0.807500599972825
263	Microglia Pathogen Phagocytosis Pathway	Retnlg+_Neut	1.12055045774856
264	Acetylcholine Synthesis	Retnlg+_Neut	0.325822910557214
266	Oxidation by Cytochrome P450	Retnlg+_Neut	1.73657944124095
270	Monoamine GPCRs	Retnlg+_Neut	1.53856669209639
271	Gene regulatory network modelling somitogenesis	Retnlg+_Neut	1.22458822386033
272	Nucleotide GPCRs	Retnlg+_Neut	0.33993601252465
273	Nuclear Receptors	Retnlg+_Neut	0.154036139944891
274	Glycolysis and Gluconeogenesis	Retnlg+_Neut	0.877977809837487
275	One carbon metabolism and related pathways	Retnlg+_Neut	0.714144110794159
277	GPCRs, Class C Metabotropic glutamate, pheromone	Retnlg+_Neut	0.527908243365885
281	Heart Development	Retnlg+_Neut	0.0549748065164349
286	BMP Signaling Pathway in Eyelid Development	Retnlg+_Neut	0.55671543909136
288	Hypertrophy Model	Retnlg+_Neut	0.869200123623199
289	Ethanol metabolism resulting in production of ROS by CYP2E1	Retnlg+_Neut	0.846022443919869
291	Eukaryotic Transcription Initiation	Retnlg+_Neut	0.362361751108491
293	miR-222 in Exercise-Induced Cardiac Growth	Retnlg+_Neut	0.715880871559397
297	Mir302-367 Promoting Cardiomyocyte Proliferation	Retnlg+_Neut	0.429060064314093
298	Odorant GPCRs	Retnlg+_Neut	0.57134362826856
299	Mitochondrial LC-Fatty Acid Beta-Oxidation	Retnlg+_Neut	0.795540523832285
300	Biogenic Amine Synthesis	Retnlg+_Neut	1.35654996975646
301	Kennedy pathway	Retnlg+_Neut	0.102705003565982
302	Folic Acid Network	Retnlg+_Neut	1.2412434941348
304	Blood Clotting Cascade	Retnlg+_Neut	0.647551458705584
305	Leptin and adiponectin	Retnlg+_Neut	1.67447647194331
306	Glutathione and one carbon metabolism	Retnlg+_Neut	0.913071407902288
308	Striated Muscle Contraction	Retnlg+_Neut	0.951076659047166
309	Apoptosis Modulation by HSP70	Retnlg+_Neut	0.202850965288911
310	GPCRs, Class B Secretin-like	Retnlg+_Neut	0.812703219889172
311	Lung fibrosis	Retnlg+_Neut	1.39244167343622
312	Matrix Metalloproteinases	Retnlg+_Neut	1.42422297375773
314	ApoE and miR-146 in inflammation and atherosclerosis	Retnlg+_Neut	1.06325699205002
315	Keap1-Nrf2	Retnlg+_Neut	0.365467264436203
316	Glutathione metabolism	Retnlg+_Neut	1.01593268139004
317	Non-odorant GPCRs	Retnlg+_Neut	1.35083650008451
318	Pentose Phosphate Pathway	Retnlg+_Neut	1.19974403745864
319	Dopaminergic Neurogenesis	Retnlg+_Neut	1.07241722768493
321	Selenium Micronutrient Network	Retnlg+_Neut	1.2289470839311
323	Osteoclast	Retnlg+_Neut	1.74848195400734
324	Methylation	Retnlg+_Neut	0.250373677136548
326	Eicosanoid metabolism via Cytochrome P450 Mono-Oxygenases (CYP) pathway	Retnlg+_Neut	1.91962599630587
328	Leptin Insulin Overlap	Retnlg+_Neut	1.32753704642201
330	Amino acid conjugation of benzoic acid	Retnlg+_Neut	1.99067626741054
331	Fatty acid oxidation	Retnlg+_Neut	0.162409279883285
332	Fatty Acid Omega Oxidation	Retnlg+_Neut	0.431550135894404
333	Metapathway biotransformation	Retnlg+_Neut	1.50126407015382
334	Cholesterol Biosynthesis	Retnlg+_Neut	0.241111797546789
335	PPAR signaling pathway	Retnlg+_Neut	0.655442364110001
336	Triacylglyceride Synthesis	Retnlg+_Neut	0.725174305103174
337	Wnt Signaling in Kidney Disease	Retnlg+_Neut	0.607199397577584
338	Nuclear receptors in lipid metabolism and toxicity	Retnlg+_Neut	1.01093932350156
344	TYROBP Causal Network	Retnlg+_Neut	1.13821871066398
346	Robo4 and VEGF Signaling Pathways Crosstalk	Retnlg+_Neut	1.00519452607659
347	Eicosanoid Lipid Synthesis Map	Retnlg+_Neut	1.17759793010678
348	Eicosanoid metabolism via Lipo Oxygenases (LOX)	Retnlg+_Neut	1.27740798179407
349	Eicosanoid metabolism via Cyclo Oxygenases (COX)	Retnlg+_Neut	1.58093522320717
350	Cholesterol metabolism (includes both Bloch and Kandutsch-Russell pathways)	Retnlg+_Neut	0.921480764643413
352	Fatty Acid Beta Oxidation	Cstdc4+_Neut	0.926578865959955
353	Cytokines and Inflammatory Response	Cstdc4+_Neut	1.01441193241309
354	Toll Like Receptor signaling	Cstdc4+_Neut	0.686955631566197
357	Hfe effect on hepcidin production	Cstdc4+_Neut	0.201530671177745
359	IL-1 Signaling Pathway	Cstdc4+_Neut	1.33621583938915
360	GPCRs, Class A Rhodopsin-like	Cstdc4+_Neut	1.42671979432549
362	Prostaglandin Synthesis and Regulation	Cstdc4+_Neut	1.14597715724081
363	Small Ligand GPCRs	Cstdc4+_Neut	0.774799909200069
364	Peptide GPCRs	Cstdc4+_Neut	1.52152261543624
365	Fatty Acid Biosynthesis	Cstdc4+_Neut	0.516815718288398
366	Ptf1a related regulatory pathway	Cstdc4+_Neut	1.10544372222449
368	Type II interferon signaling (IFNG)	Cstdc4+_Neut	0.943834530388232
369	Retinol metabolism	Cstdc4+_Neut	1.29012119734202
370	Heme Biosynthesis	Cstdc4+_Neut	1.3778117321753
371	Oxidative Stress	Cstdc4+_Neut	1.3145513861234
372	Alanine and aspartate metabolism	Cstdc4+_Neut	0.120797721564361
373	Complement and Coagulation Cascades	Cstdc4+_Neut	1.15420959860674
374	Eicosanoid Synthesis	Cstdc4+_Neut	1.26578340183942
375	GPCRs, Other	Cstdc4+_Neut	0.892177642355661
376	Glucuronidation	Cstdc4+_Neut	1.15789861193569
379	Macrophage markers	Cstdc4+_Neut	1.07642733678615
380	Microglia Pathogen Phagocytosis Pathway	Cstdc4+_Neut	1.19504324684415
381	Acetylcholine Synthesis	Cstdc4+_Neut	0.598385160016476
383	Oxidation by Cytochrome P450	Cstdc4+_Neut	1.53616750110779
387	Monoamine GPCRs	Cstdc4+_Neut	1.32439780372018
388	Gene regulatory network modelling somitogenesis	Cstdc4+_Neut	1.23229300135477
389	Nucleotide GPCRs	Cstdc4+_Neut	0.406293266281058
390	Nuclear Receptors	Cstdc4+_Neut	0.132051603511727
391	Glycolysis and Gluconeogenesis	Cstdc4+_Neut	1.06387463269357
392	One carbon metabolism and related pathways	Cstdc4+_Neut	0.959402979982978
394	GPCRs, Class C Metabotropic glutamate, pheromone	Cstdc4+_Neut	0.555815702376772
403	BMP Signaling Pathway in Eyelid Development	Cstdc4+_Neut	0.195382117027935
405	Hypertrophy Model	Cstdc4+_Neut	0.91323437718697
406	Ethanol metabolism resulting in production of ROS by CYP2E1	Cstdc4+_Neut	0.845648086546795
408	Eukaryotic Transcription Initiation	Cstdc4+_Neut	0.721330059746065
410	miR-222 in Exercise-Induced Cardiac Growth	Cstdc4+_Neut	0.582854017556939
414	Mir302-367 Promoting Cardiomyocyte Proliferation	Cstdc4+_Neut	0.439086888482389
415	Odorant GPCRs	Cstdc4+_Neut	0.29038481635697
416	Mitochondrial LC-Fatty Acid Beta-Oxidation	Cstdc4+_Neut	0.819318420742194
417	Biogenic Amine Synthesis	Cstdc4+_Neut	1.33055250069427
418	Kennedy pathway	Cstdc4+_Neut	0.205789336901052
419	Folic Acid Network	Cstdc4+_Neut	1.31353371794186
421	Blood Clotting Cascade	Cstdc4+_Neut	0.595705480348958
422	Leptin and adiponectin	Cstdc4+_Neut	1.55406841870663
423	Glutathione and one carbon metabolism	Cstdc4+_Neut	1.03391049450633
425	Striated Muscle Contraction	Cstdc4+_Neut	1.14397320434131
426	Apoptosis Modulation by HSP70	Cstdc4+_Neut	0.231623090328556
427	GPCRs, Class B Secretin-like	Cstdc4+_Neut	0.809694879844331
428	Lung fibrosis	Cstdc4+_Neut	1.40275412414832
429	Matrix Metalloproteinases	Cstdc4+_Neut	1.48881281723766
431	ApoE and miR-146 in inflammation and atherosclerosis	Cstdc4+_Neut	1.05332345273271
432	Keap1-Nrf2	Cstdc4+_Neut	0.534189613889701
433	Glutathione metabolism	Cstdc4+_Neut	1.14512404325475
434	Non-odorant GPCRs	Cstdc4+_Neut	1.35041895205722
435	Pentose Phosphate Pathway	Cstdc4+_Neut	1.2477910289484
436	Dopaminergic Neurogenesis	Cstdc4+_Neut	1.00644510323002
438	Selenium Micronutrient Network	Cstdc4+_Neut	1.27676015921013
440	Osteoclast	Cstdc4+_Neut	1.91291961501222
441	Methylation	Cstdc4+_Neut	0.14435204126875
443	Eicosanoid metabolism via Cytochrome P450 Mono-Oxygenases (CYP) pathway	Cstdc4+_Neut	1.80462389288822
445	Leptin Insulin Overlap	Cstdc4+_Neut	1.32619701444183
447	Amino acid conjugation of benzoic acid	Cstdc4+_Neut	1.1401112844979
448	Fatty acid oxidation	Cstdc4+_Neut	0.194283456146402
449	Fatty Acid Omega Oxidation	Cstdc4+_Neut	0.472639976806471
450	Metapathway biotransformation	Cstdc4+_Neut	1.43419945117826
452	PPAR signaling pathway	Cstdc4+_Neut	0.604429144516378
453	Triacylglyceride Synthesis	Cstdc4+_Neut	0.531643197705783
454	Wnt Signaling in Kidney Disease	Cstdc4+_Neut	0.980779035381641
455	Nuclear receptors in lipid metabolism and toxicity	Cstdc4+_Neut	1.00100997985593
461	TYROBP Causal Network	Cstdc4+_Neut	1.20924582790887
463	Robo4 and VEGF Signaling Pathways Crosstalk	Cstdc4+_Neut	1.080242123716
464	Eicosanoid Lipid Synthesis Map	Cstdc4+_Neut	1.23493015990588
465	Eicosanoid metabolism via Lipo Oxygenases (LOX)	Cstdc4+_Neut	1.26913640180259
466	Eicosanoid metabolism via Cyclo Oxygenases (COX)	Cstdc4+_Neut	1.54274811559284
467	Cholesterol metabolism (includes both Bloch and Kandutsch-Russell pathways)	Cstdc4+_Neut	0.951762358643636
478	One Carbon Metabolism	Leukemia	2.51733035914405
484	DNA Replication	Leukemia	3.86579311294778
500	Oxidation by Cytochrome P450	Leukemia	1.02152990722199
501	Proteasome Degradation	Leukemia	3.22569554529142
502	Electron Transport Chain	Leukemia	3.37342561054157
503	mir-193a and MVP in colon cancer metastasis	Leukemia	3.09340837788402
508	Glycolysis and Gluconeogenesis	Leukemia	0.945103582859399
509	One carbon metabolism and related pathways	Leukemia	0.201634642022796
510	Mismatch repair	Leukemia	3.16876683052262
513	Polyol pathway	Leukemia	0.259442840898819
517	Cytoplasmic Ribosomal Proteins	Leukemia	1.08346658516103
521	TCA Cycle	Leukemia	3.73717585885791
522	Hypertrophy Model	Leukemia	0.443024896173786
524	Nucleotide Metabolism	Leukemia	2.70290988392057
525	Eukaryotic Transcription Initiation	Leukemia	2.17866800410619
528	Osteoblast	Leukemia	3.89830496739785
537	Oxidative phosphorylation	Leukemia	3.4634198975989
540	Glutathione and one carbon metabolism	Leukemia	0.534194135287474
541	SREBF and miR33 in cholesterol and lipid homeostasis	Leukemia	2.66161855125488
544	GPCRs, Class B Secretin-like	Leukemia	0.0568534256999519
549	Keap1-Nrf2	Leukemia	0.729013549682855
550	Glutathione metabolism	Leukemia	0.193329067293068
552	Pentose Phosphate Pathway	Leukemia	0.479705983582406
556	Histone modifications	Leukemia	0.87284875985468
558	Methylation	Leukemia	0.715692778924458
559	Translation Factors	Leukemia	2.32033259429578
561	Arachidonate Epoxygenase Epoxide Hydrolase	Leukemia	3.24592752983523
563	Synthesis and Degradation of Ketone Bodies	Leukemia	3.44574165175755
568	Cholesterol Biosynthesis	Leukemia	0.895116777713636
569	PPAR signaling pathway	Leukemia	0.0361863191795062
571	Wnt Signaling in Kidney Disease	Leukemia	0.26029530181234
576	Tryptophan metabolism	Leukemia	0.209905547671689
590	Homologous recombination	CD4_proliferative	0.572759572224312
591	Hfe effect on hepcidin production	CD4_proliferative	2.36608290981909
595	One Carbon Metabolism	CD4_proliferative	0.100143961197849
597	Small Ligand GPCRs	CD4_proliferative	1.0022613037568
601	DNA Replication	CD4_proliferative	0.237266401224407
606	Alanine and aspartate metabolism	CD4_proliferative	0.00573550145509678
609	GPCRs, Other	CD4_proliferative	1.12814918451153
616	Inflammatory Response Pathway	CD4_proliferative	0.910057461660396
618	Proteasome Degradation	CD4_proliferative	0.653366054028254
619	Electron Transport Chain	CD4_proliferative	0.503847702973558
620	mir-193a and MVP in colon cancer metastasis	CD4_proliferative	1.13609632462707
627	Mismatch repair	CD4_proliferative	0.636435922423959
630	Polyol pathway	CD4_proliferative	1.80326609574441
631	Non-homologous end joining	CD4_proliferative	0.887203576859631
633	Hypothetical Network for Drug Addiction	CD4_proliferative	1.00173937900354
634	Cytoplasmic Ribosomal Proteins	CD4_proliferative	1.24028731092267
636	Hedgehog Signaling Pathway	CD4_proliferative	0.844475756687657
639	Hypertrophy Model	CD4_proliferative	0.227940228313051
641	Nucleotide Metabolism	CD4_proliferative	0.377107033355366
643	Dysregulated miRNA Targeting in Insulin/PI3K-AKT Signaling	CD4_proliferative	1.33050338641193
646	NLR Proteins	CD4_proliferative	0.118390176624109
647	Glucocorticoid & Mineralcorticoid Metabolism	CD4_proliferative	0.422226715244548
654	Oxidative phosphorylation	CD4_proliferative	0.613285378505652
673	Histone modifications	CD4_proliferative	0.403284991512963
675	Methylation	CD4_proliferative	1.04931168336543
676	Translation Factors	CD4_proliferative	1.14589521630543
680	Synthesis and Degradation of Ketone Bodies	CD4_proliferative	0.929378675415776
681	Amino acid conjugation of benzoic acid	CD4_proliferative	0.101098533040048
682	Fatty acid oxidation	CD4_proliferative	0.258711356064062
694	miR-127 in mesendoderm differentiation	CD4_proliferative	0.553199219902506
696	Mitochondrial Gene Expression	CD4_proliferative	0.685985510384937
705	Toll Like Receptor signaling	cMono	0.395433517827059
706	Complement Activation, Classical Pathway	cMono	1.15095875598401
713	Prostaglandin Synthesis and Regulation	cMono	1.59947568718383
719	Type II interferon signaling (IFNG)	cMono	0.739880621770949
722	Oxidative Stress	cMono	1.37486229848911
724	Complement and Coagulation Cascades	cMono	0.457214166852395
725	Eicosanoid Synthesis	cMono	0.593619577480286
728	ACE Inhibitor Pathway	cMono	0.370700638304237
730	Macrophage markers	cMono	1.43635131813963
731	Microglia Pathogen Phagocytosis Pathway	cMono	0.980692180875864
733	Inflammatory Response Pathway	cMono	1.27545375907118
735	Proteasome Degradation	cMono	1.182000133553
736	Electron Transport Chain	cMono	1.39215454797562
740	Nucleotide GPCRs	cMono	0.163979875527959
742	Glycolysis and Gluconeogenesis	cMono	0.721915936297918
743	One carbon metabolism and related pathways	cMono	1.50032694713294
746	Aflatoxin B1 metabolism	cMono	0.233515233406715
747	Polyol pathway	cMono	0.385433127540787
751	Cytoplasmic Ribosomal Proteins	cMono	1.00248098080163
754	BMP Signaling Pathway in Eyelid Development	cMono	0.205834959920895
757	Ethanol metabolism resulting in production of ROS by CYP2E1	cMono	0.546353896347808
758	Nucleotide Metabolism	cMono	2.10123442986475
763	NLR Proteins	cMono	0.273899006028392
766	Odorant GPCRs	cMono	1.52882692098195
770	Folic Acid Network	cMono	1.24353993195317
771	Oxidative phosphorylation	cMono	1.15450142711847
772	Blood Clotting Cascade	cMono	2.23906557666717
774	Glutathione and one carbon metabolism	cMono	1.87431302277909
775	SREBF and miR33 in cholesterol and lipid homeostasis	cMono	0.456635914340584
776	Striated Muscle Contraction	cMono	1.42769738276021
777	Apoptosis Modulation by HSP70	cMono	0.594251162658377
778	GPCRs, Class B Secretin-like	cMono	0.945948782766001
779	Lung fibrosis	cMono	0.615488968871131
782	ApoE and miR-146 in inflammation and atherosclerosis	cMono	1.33921881491686
783	Keap1-Nrf2	cMono	0.547685804507508
784	Glutathione metabolism	cMono	1.63723888959694
786	Pentose Phosphate Pathway	cMono	0.64967511248635
787	Dopaminergic Neurogenesis	cMono	1.32212509888926
788	Estrogen metabolism	cMono	2.364642113394
789	Selenium Micronutrient Network	cMono	1.41760071379776
792	Methylation	cMono	0.688360752462601
793	Translation Factors	cMono	1.32669628428022
795	Arachidonate Epoxygenase Epoxide Hydrolase	cMono	1.50452467509658
799	Fatty acid oxidation	cMono	1.06187408985493
800	Fatty Acid Omega Oxidation	cMono	1.17121547378971
801	Metapathway biotransformation	cMono	0.979154025619955
805	Wnt Signaling in Kidney Disease	cMono	1.54997159005494
807	Statin Pathway	cMono	2.5573229698008
809	Regulation of Cardiac Hypertrophy by miR-208	cMono	0.902892724380706
812	TYROBP Causal Network	cMono	1.09455434755471
814	Robo4 and VEGF Signaling Pathways Crosstalk	cMono	1.93427206109439
819	Circulating monocytes and cardiac macrophages in diastolic dysfunction	cMono	3.73747355047775
820	Fatty Acid Beta Oxidation	Rsad2+_Neut	1.10302427913226
821	Cytokines and Inflammatory Response	Rsad2+_Neut	1.69618505877325
822	Toll Like Receptor signaling	Rsad2+_Neut	0.885118718767136
825	Hfe effect on hepcidin production	Rsad2+_Neut	0.0868877664180999
827	IL-1 Signaling Pathway	Rsad2+_Neut	1.42416637009919
828	GPCRs, Class A Rhodopsin-like	Rsad2+_Neut	1.40459063204683
830	Prostaglandin Synthesis and Regulation	Rsad2+_Neut	0.727656853792043
831	Small Ligand GPCRs	Rsad2+_Neut	0.861442611925332
832	Peptide GPCRs	Rsad2+_Neut	1.51074291392071
833	Fatty Acid Biosynthesis	Rsad2+_Neut	0.201984680793257
834	Ptf1a related regulatory pathway	Rsad2+_Neut	1.26697006957694
836	Type II interferon signaling (IFNG)	Rsad2+_Neut	2.18662241839971
837	Retinol metabolism	Rsad2+_Neut	1.01558363602652
838	Heme Biosynthesis	Rsad2+_Neut	0.587193620992989
839	Oxidative Stress	Rsad2+_Neut	1.00779781415425
840	Alanine and aspartate metabolism	Rsad2+_Neut	0.276115685632137
841	Complement and Coagulation Cascades	Rsad2+_Neut	0.867367823105454
842	Eicosanoid Synthesis	Rsad2+_Neut	0.875970754836104
843	GPCRs, Other	Rsad2+_Neut	1.03651927588529
844	Glucuronidation	Rsad2+_Neut	1.1994457689851
847	Macrophage markers	Rsad2+_Neut	0.305253619655842
848	Microglia Pathogen Phagocytosis Pathway	Rsad2+_Neut	0.951349975909129
849	Acetylcholine Synthesis	Rsad2+_Neut	0.873420330268058
851	Oxidation by Cytochrome P450	Rsad2+_Neut	1.11134447247956
855	Monoamine GPCRs	Rsad2+_Neut	1.23896909018939
856	Gene regulatory network modelling somitogenesis	Rsad2+_Neut	1.05768122689159
857	Nucleotide GPCRs	Rsad2+_Neut	0.0700149256707493
858	Nuclear Receptors	Rsad2+_Neut	0.371690344058506
859	Glycolysis and Gluconeogenesis	Rsad2+_Neut	0.366284621994694
860	One carbon metabolism and related pathways	Rsad2+_Neut	0.539939534948775
862	GPCRs, Class C Metabotropic glutamate, pheromone	Rsad2+_Neut	0.478482633564547
873	Hypertrophy Model	Rsad2+_Neut	0.707419353658261
874	Ethanol metabolism resulting in production of ROS by CYP2E1	Rsad2+_Neut	0.636086173530775
876	Eukaryotic Transcription Initiation	Rsad2+_Neut	0.709617582505342
878	miR-222 in Exercise-Induced Cardiac Growth	Rsad2+_Neut	0.408157652763105
882	Mir302-367 Promoting Cardiomyocyte Proliferation	Rsad2+_Neut	0.268010291573095
883	Odorant GPCRs	Rsad2+_Neut	0.404035402962154
884	Mitochondrial LC-Fatty Acid Beta-Oxidation	Rsad2+_Neut	0.516209597974239
885	Biogenic Amine Synthesis	Rsad2+_Neut	1.53828536949707
886	Kennedy pathway	Rsad2+_Neut	0.572910536110651
887	Folic Acid Network	Rsad2+_Neut	0.930444148770957
889	Blood Clotting Cascade	Rsad2+_Neut	0.169719752566915
890	Leptin and adiponectin	Rsad2+_Neut	1.35026361565055
891	Glutathione and one carbon metabolism	Rsad2+_Neut	0.433293084409234
893	Striated Muscle Contraction	Rsad2+_Neut	0.739890870378386
894	Apoptosis Modulation by HSP70	Rsad2+_Neut	0.615369919761662
895	GPCRs, Class B Secretin-like	Rsad2+_Neut	0.951099036575827
896	Lung fibrosis	Rsad2+_Neut	1.22470542171398
897	Matrix Metalloproteinases	Rsad2+_Neut	0.51216684625533
899	ApoE and miR-146 in inflammation and atherosclerosis	Rsad2+_Neut	1.02501341300945
900	Keap1-Nrf2	Rsad2+_Neut	0.63063461067145
901	Glutathione metabolism	Rsad2+_Neut	0.581007695008283
902	Non-odorant GPCRs	Rsad2+_Neut	1.39685598380519
903	Pentose Phosphate Pathway	Rsad2+_Neut	0.682379293226388
904	Dopaminergic Neurogenesis	Rsad2+_Neut	1.10512159867478
905	Estrogen metabolism	Rsad2+_Neut	0.21388099396936
906	Selenium Micronutrient Network	Rsad2+_Neut	0.73973007888339
908	Osteoclast	Rsad2+_Neut	1.21350443817307
911	Eicosanoid metabolism via Cytochrome P450 Mono-Oxygenases (CYP) pathway	Rsad2+_Neut	1.27690526764494
913	Leptin Insulin Overlap	Rsad2+_Neut	1.61051409790564
914	Synthesis and Degradation of Ketone Bodies	Rsad2+_Neut	0.255441617030295
915	Amino acid conjugation of benzoic acid	Rsad2+_Neut	0.387268343284799
916	Fatty acid oxidation	Rsad2+_Neut	0.348627219423373
917	Fatty Acid Omega Oxidation	Rsad2+_Neut	0.0569255552705719
918	Metapathway biotransformation	Rsad2+_Neut	0.941708361958823
919	Cholesterol Biosynthesis	Rsad2+_Neut	0.196309326797485
920	PPAR signaling pathway	Rsad2+_Neut	0.577684807048246
921	Triacylglyceride Synthesis	Rsad2+_Neut	0.647146295235102
922	Wnt Signaling in Kidney Disease	Rsad2+_Neut	0.440225317522195
923	Nuclear receptors in lipid metabolism and toxicity	Rsad2+_Neut	0.915992083005871
929	TYROBP Causal Network	Rsad2+_Neut	1.02574323924434
931	Robo4 and VEGF Signaling Pathways Crosstalk	Rsad2+_Neut	0.995036335171485
932	Eicosanoid Lipid Synthesis Map	Rsad2+_Neut	0.954482039452291
933	Eicosanoid metabolism via Lipo Oxygenases (LOX)	Rsad2+_Neut	0.865592665458738
934	Eicosanoid metabolism via Cyclo Oxygenases (COX)	Rsad2+_Neut	1.22673292366482
935	Cholesterol metabolism (includes both Bloch and Kandutsch-Russell pathways)	Rsad2+_Neut	0.659940335157831
941	Homologous recombination	NK	0.369786175722202
947	Prostaglandin Synthesis and Regulation	NK	0.130959945932869
963	Irinotecan Pathway	NK	2.67791576558913
966	Acetylcholine Synthesis	NK	2.14598033362289
967	Inflammatory Response Pathway	NK	1.30638821361767
971	mir-193a and MVP in colon cancer metastasis	NK	0.50686019476918
975	Nuclear Receptors	NK	0.0167076024052269
981	Polyol pathway	NK	0.324815699500234
982	Non-homologous end joining	NK	0.286096897005729
985	Cytoplasmic Ribosomal Proteins	NK	0.337708758457562
994	Dysregulated miRNA Targeting in Insulin/PI3K-AKT Signaling	NK	1.87985843920226
997	NLR Proteins	NK	0.106006862655964
998	Glucocorticoid & Mineralcorticoid Metabolism	NK	3.05316457189618
1010	Striated Muscle Contraction	NK	0.164369310883732
1013	Lung fibrosis	NK	0.170554493350911
1022	Estrogen metabolism	NK	0.313404512824123
1024	Histone modifications	NK	0.583947448425364
1027	Translation Factors	NK	0.0826716238033507
1029	Arachidonate Epoxygenase Epoxide Hydrolase	NK	0.36953682280131
1032	Amino acid conjugation of benzoic acid	NK	0.609408701099286
1033	Fatty acid oxidation	NK	0.748738440153829
1042	EBV LMP1 signaling	NK	2.47088605318772
1045	miR-127 in mesendoderm differentiation	NK	0.384452849362626
1047	Mitochondrial Gene Expression	NK	0.188912932639521
1053	Circulating monocytes and cardiac macrophages in diastolic dysfunction	NK	0.931378354103323
1054	Fatty Acid Beta Oxidation	Camk1d+_Neut	1.25566600365429
1055	Cytokines and Inflammatory Response	Camk1d+_Neut	0.378179171744012
1056	Toll Like Receptor signaling	Camk1d+_Neut	0.0405772824204014
1057	Complement Activation, Classical Pathway	Camk1d+_Neut	0.0757671368428174
1060	Orphan GPCRs	Camk1d+_Neut	2.2818784030556
1061	IL-1 Signaling Pathway	Camk1d+_Neut	0.457150340262481
1062	GPCRs, Class A Rhodopsin-like	Camk1d+_Neut	0.814470935705081
1063	One Carbon Metabolism	Camk1d+_Neut	0.240961710169986
1064	Prostaglandin Synthesis and Regulation	Camk1d+_Neut	0.0794706298565913
1065	Small Ligand GPCRs	Camk1d+_Neut	0.467218303641035
1066	Peptide GPCRs	Camk1d+_Neut	0.609955491041887
1067	Fatty Acid Biosynthesis	Camk1d+_Neut	1.36083109503248
1068	Ptf1a related regulatory pathway	Camk1d+_Neut	0.849209236210381
1069	DNA Replication	Camk1d+_Neut	0.267812509503974
1071	Retinol metabolism	Camk1d+_Neut	0.882915364129417
1072	Heme Biosynthesis	Camk1d+_Neut	2.2077633840269
1074	Alanine and aspartate metabolism	Camk1d+_Neut	1.70489272936896
1075	Complement and Coagulation Cascades	Camk1d+_Neut	1.0050151238832
1076	Eicosanoid Synthesis	Camk1d+_Neut	0.589808425058688
1077	GPCRs, Other	Camk1d+_Neut	1.18911824015558
1078	Glucuronidation	Camk1d+_Neut	1.21400161239478
1080	Irinotecan Pathway	Camk1d+_Neut	1.849864809511
1082	Microglia Pathogen Phagocytosis Pathway	Camk1d+_Neut	0.0297162149078482
1083	Acetylcholine Synthesis	Camk1d+_Neut	1.25586787111641
1085	Oxidation by Cytochrome P450	Camk1d+_Neut	0.803786738837344
1089	Monoamine GPCRs	Camk1d+_Neut	1.14342672814376
1090	Gene regulatory network modelling somitogenesis	Camk1d+_Neut	1.34066602450276
1091	Nucleotide GPCRs	Camk1d+_Neut	0.860914557169457
1092	Nuclear Receptors	Camk1d+_Neut	0.0787298326618005
1094	One carbon metabolism and related pathways	Camk1d+_Neut	0.0881327502002482
1096	GPCRs, Class C Metabotropic glutamate, pheromone	Camk1d+_Neut	3.70521566161525
1097	Aflatoxin B1 metabolism	Camk1d+_Neut	0.637654699840489
1098	Polyol pathway	Camk1d+_Neut	1.70503115028504
1100	Heart Development	Camk1d+_Neut	0.330106444889966
1104	Hedgehog Signaling Pathway	Camk1d+_Neut	0.0124760031872268
1105	BMP Signaling Pathway in Eyelid Development	Camk1d+_Neut	0.817092560104427
1108	Ethanol metabolism resulting in production of ROS by CYP2E1	Camk1d+_Neut	0.646107850216881
1110	Eukaryotic Transcription Initiation	Camk1d+_Neut	0.185985692916057
1112	miR-222 in Exercise-Induced Cardiac Growth	Camk1d+_Neut	0.0733380792255797
1113	Osteoblast	Camk1d+_Neut	0.821868104418603
1115	Glucocorticoid & Mineralcorticoid Metabolism	Camk1d+_Neut	0.776188776815985
1116	Mir302-367 Promoting Cardiomyocyte Proliferation	Camk1d+_Neut	2.01230052860572
1117	Odorant GPCRs	Camk1d+_Neut	2.44546412181114
1118	Mitochondrial LC-Fatty Acid Beta-Oxidation	Camk1d+_Neut	0.663133216386737
1119	Biogenic Amine Synthesis	Camk1d+_Neut	1.08420230711609
1120	Kennedy pathway	Camk1d+_Neut	0.932152105700832
1123	Blood Clotting Cascade	Camk1d+_Neut	1.54201708866298
1124	Leptin and adiponectin	Camk1d+_Neut	0.545819171656043
1126	SREBF and miR33 in cholesterol and lipid homeostasis	Camk1d+_Neut	0.569664684504952
1129	GPCRs, Class B Secretin-like	Camk1d+_Neut	0.46017138947881
1130	Lung fibrosis	Camk1d+_Neut	0.523012054830669
1131	Matrix Metalloproteinases	Camk1d+_Neut	0.768342709427622
1132	Steroid Biosynthesis	Camk1d+_Neut	3.33254155067209
1133	ApoE and miR-146 in inflammation and atherosclerosis	Camk1d+_Neut	0.0370705805776142
1136	Non-odorant GPCRs	Camk1d+_Neut	0.956564078747141
1138	Dopaminergic Neurogenesis	Camk1d+_Neut	1.11674658390326
1139	Estrogen metabolism	Camk1d+_Neut	2.29985696791399
1140	Selenium Micronutrient Network	Camk1d+_Neut	0.106275485176797
1145	Eicosanoid metabolism via Cytochrome P450 Mono-Oxygenases (CYP) pathway	Camk1d+_Neut	0.717308129046604
1147	Leptin Insulin Overlap	Camk1d+_Neut	0.919663630649349
1149	Amino acid conjugation of benzoic acid	Camk1d+_Neut	1.61508238020378
1150	Fatty acid oxidation	Camk1d+_Neut	1.65320653185543
1152	Metapathway biotransformation	Camk1d+_Neut	0.57894082523067
1153	Cholesterol Biosynthesis	Camk1d+_Neut	3.12631712063074
1154	PPAR signaling pathway	Camk1d+_Neut	0.829436525368561
1155	Triacylglyceride Synthesis	Camk1d+_Neut	0.788459927092232
1157	Nuclear receptors in lipid metabolism and toxicity	Camk1d+_Neut	0.778778437472997
1158	Statin Pathway	Camk1d+_Neut	0.00389943444022521
1162	miR-127 in mesendoderm differentiation	Camk1d+_Neut	0.0389365907947809
1163	TYROBP Causal Network	Camk1d+_Neut	0.0888363935651889
1166	Eicosanoid Lipid Synthesis Map	Camk1d+_Neut	1.28286064795326
1167	Eicosanoid metabolism via Lipo Oxygenases (LOX)	Camk1d+_Neut	0.897527764893181
1168	Eicosanoid metabolism via Cyclo Oxygenases (COX)	Camk1d+_Neut	1.55804205182798
1169	Cholesterol metabolism (includes both Bloch and Kandutsch-Russell pathways)	Camk1d+_Neut	1.07880411181681
1172	Cytokines and Inflammatory Response	B_mature	0.563258812135217
1173	Toll Like Receptor signaling	B_mature	0.0688468302482751
1174	Complement Activation, Classical Pathway	B_mature	2.36277429221627
1175	Homologous recombination	B_mature	1.49059282905238
1177	Orphan GPCRs	B_mature	0.388393590785134
1182	Small Ligand GPCRs	B_mature	0.203776940178223
1184	Fatty Acid Biosynthesis	B_mature	0.543312863962485
1186	DNA Replication	B_mature	0.161851714480539
1192	Complement and Coagulation Cascades	B_mature	0.245142725847434
1197	Irinotecan Pathway	B_mature	0.179303235154573
1198	Macrophage markers	B_mature	0.87278852407322
1212	Mismatch repair	B_mature	0.313802782298124
1214	Aflatoxin B1 metabolism	B_mature	2.33175699562926
1216	Non-homologous end joining	B_mature	0.849473429117937
1217	Heart Development	B_mature	1.77708674168533
1218	Hypothetical Network for Drug Addiction	B_mature	0.714896005592056
1219	Cytoplasmic Ribosomal Proteins	B_mature	0.66631068518709
1220	EDA Signalling in Hair Follicle Development	B_mature	2.17383197416226
1221	Hedgehog Signaling Pathway	B_mature	0.762014715512532
1222	BMP Signaling Pathway in Eyelid Development	B_mature	0.0161461714568353
1227	Eukaryotic Transcription Initiation	B_mature	0.0590314848751479
1231	NLR Proteins	B_mature	1.42015231231453
1233	Mir302-367 Promoting Cardiomyocyte Proliferation	B_mature	0.896729585758614
1237	Kennedy pathway	B_mature	1.60351300957148
1243	SREBF and miR33 in cholesterol and lipid homeostasis	B_mature	0.0448143140294358
1245	Apoptosis Modulation by HSP70	B_mature	0.395080879449484
1256	Estrogen metabolism	B_mature	0.0141542012475912
1258	Histone modifications	B_mature	0.91270078536104
1267	Fatty acid oxidation	B_mature	0.0995064704011364
1275	Statin Pathway	B_mature	0.594503614550254
1277	Regulation of Cardiac Hypertrophy by miR-208	B_mature	2.01501746682642
1278	Tryptophan metabolism	B_mature	1.41076332672405
1281	Mitochondrial Gene Expression	B_mature	0.623838360036072
1286	Cholesterol metabolism (includes both Bloch and Kandutsch-Russell pathways)	B_mature	0.465015061348473
1292	Homologous recombination	CD4_naive	1.23183050375318
1293	Hfe effect on hepcidin production	CD4_naive	1.76959007825
1297	One Carbon Metabolism	CD4_naive	0.846770478637727
1299	Small Ligand GPCRs	CD4_naive	0.565369632289258
1302	Ptf1a related regulatory pathway	CD4_naive	0.607586730968237
1308	Alanine and aspartate metabolism	CD4_naive	0.608471862582064
1311	GPCRs, Other	CD4_naive	0.978346656775924
1314	Irinotecan Pathway	CD4_naive	1.29051033719681
1318	Inflammatory Response Pathway	CD4_naive	0.962750026490193
1322	mir-193a and MVP in colon cancer metastasis	CD4_naive	0.490129616106261
1329	Mismatch repair	CD4_naive	1.10596343890408
1331	Aflatoxin B1 metabolism	CD4_naive	0.389194054373609
1332	Polyol pathway	CD4_naive	0.0790640103734348
1333	Non-homologous end joining	CD4_naive	1.96254893572184
1335	Hypothetical Network for Drug Addiction	CD4_naive	2.04543002278177
1336	Cytoplasmic Ribosomal Proteins	CD4_naive	0.0953163378398391
1338	Hedgehog Signaling Pathway	CD4_naive	2.39203246234083
1339	BMP Signaling Pathway in Eyelid Development	CD4_naive	0.421132795384533
1340	TCA Cycle	CD4_naive	0.124227567836425
1345	Dysregulated miRNA Targeting in Insulin/PI3K-AKT Signaling	CD4_naive	1.39101521689145
1346	miR-222 in Exercise-Induced Cardiac Growth	CD4_naive	0.0710248799722062
1348	NLR Proteins	CD4_naive	1.52536887745556
1349	Glucocorticoid & Mineralcorticoid Metabolism	CD4_naive	0.959812043541539
1360	SREBF and miR33 in cholesterol and lipid homeostasis	CD4_naive	0.267872535171145
1366	Steroid Biosynthesis	CD4_naive	0.891736328299041
1375	Histone modifications	CD4_naive	1.04798915739912
1382	Synthesis and Degradation of Ketone Bodies	CD4_naive	0.653939901732195
1383	Amino acid conjugation of benzoic acid	CD4_naive	0.227015146842182
1384	Fatty acid oxidation	CD4_naive	0.327549046380844
1396	miR-127 in mesendoderm differentiation	CD4_naive	2.11897127779018
1398	Mitochondrial Gene Expression	CD4_naive	1.82202104113309
1403	Cholesterol metabolism (includes both Bloch and Kandutsch-Russell pathways)	CD4_naive	0.153612134086996
1405	Fatty Acid Beta Oxidation	Cxcr2_Neut	0.890242901149322
1406	Cytokines and Inflammatory Response	Cxcr2_Neut	1.55764748615104
1407	Toll Like Receptor signaling	Cxcr2_Neut	0.755297548274794
1410	Hfe effect on hepcidin production	Cxcr2_Neut	0.080223010210538
1412	IL-1 Signaling Pathway	Cxcr2_Neut	1.5201025089817
1413	GPCRs, Class A Rhodopsin-like	Cxcr2_Neut	1.39564694029354
1415	Prostaglandin Synthesis and Regulation	Cxcr2_Neut	0.867847522314937
1416	Small Ligand GPCRs	Cxcr2_Neut	1.10773123653549
1417	Peptide GPCRs	Cxcr2_Neut	1.49427303606587
1418	Fatty Acid Biosynthesis	Cxcr2_Neut	0.107412086815051
1419	Ptf1a related regulatory pathway	Cxcr2_Neut	1.39068873812469
1421	Type II interferon signaling (IFNG)	Cxcr2_Neut	1.25774631858662
1422	Retinol metabolism	Cxcr2_Neut	0.862946525308056
1423	Heme Biosynthesis	Cxcr2_Neut	0.780727486855354
1424	Oxidative Stress	Cxcr2_Neut	1.15325257168179
1426	Complement and Coagulation Cascades	Cxcr2_Neut	1.00808765045781
1427	Eicosanoid Synthesis	Cxcr2_Neut	1.03048939103578
1428	GPCRs, Other	Cxcr2_Neut	0.847462208791723
1429	Glucuronidation	Cxcr2_Neut	1.1474044582041
1432	Macrophage markers	Cxcr2_Neut	0.524882583601709
1433	Microglia Pathogen Phagocytosis Pathway	Cxcr2_Neut	1.14408309206884
1434	Acetylcholine Synthesis	Cxcr2_Neut	0.635000197419166
1436	Oxidation by Cytochrome P450	Cxcr2_Neut	1.4806239302879
1440	Monoamine GPCRs	Cxcr2_Neut	1.38378731315556
1441	Gene regulatory network modelling somitogenesis	Cxcr2_Neut	1.46953983119299
1442	Nucleotide GPCRs	Cxcr2_Neut	0.0939007164630901
1443	Nuclear Receptors	Cxcr2_Neut	0.327136857451442
1444	Glycolysis and Gluconeogenesis	Cxcr2_Neut	0.663393158599336
1445	One carbon metabolism and related pathways	Cxcr2_Neut	0.427432004888295
1451	Heart Development	Cxcr2_Neut	0.0645305687398305
1456	BMP Signaling Pathway in Eyelid Development	Cxcr2_Neut	0.133960520657841
1458	Hypertrophy Model	Cxcr2_Neut	1.03184645059728
1459	Ethanol metabolism resulting in production of ROS by CYP2E1	Cxcr2_Neut	0.673147757670487
1461	Eukaryotic Transcription Initiation	Cxcr2_Neut	0.538312970786315
1463	miR-222 in Exercise-Induced Cardiac Growth	Cxcr2_Neut	0.428074062961712
1467	Mir302-367 Promoting Cardiomyocyte Proliferation	Cxcr2_Neut	0.369350920867634
1468	Odorant GPCRs	Cxcr2_Neut	0.220821333121947
1469	Mitochondrial LC-Fatty Acid Beta-Oxidation	Cxcr2_Neut	0.544424822539581
1470	Biogenic Amine Synthesis	Cxcr2_Neut	1.48097421363162
1471	Kennedy pathway	Cxcr2_Neut	0.0711933776510647
1472	Folic Acid Network	Cxcr2_Neut	1.03832988351371
1474	Blood Clotting Cascade	Cxcr2_Neut	0.164477941546095
1475	Leptin and adiponectin	Cxcr2_Neut	1.50199338436893
1476	Glutathione and one carbon metabolism	Cxcr2_Neut	0.552128852747707
1478	Striated Muscle Contraction	Cxcr2_Neut	0.925877298259253
1479	Apoptosis Modulation by HSP70	Cxcr2_Neut	0.274546838295825
1480	GPCRs, Class B Secretin-like	Cxcr2_Neut	1.13238807054515
1481	Lung fibrosis	Cxcr2_Neut	1.40566843851005
1482	Matrix Metalloproteinases	Cxcr2_Neut	0.769716487299123
1484	ApoE and miR-146 in inflammation and atherosclerosis	Cxcr2_Neut	1.20600677908556
1485	Keap1-Nrf2	Cxcr2_Neut	0.657408817318804
1486	Glutathione metabolism	Cxcr2_Neut	0.737085053127602
1487	Non-odorant GPCRs	Cxcr2_Neut	1.4218528093338
1488	Pentose Phosphate Pathway	Cxcr2_Neut	0.854085842695465
1489	Dopaminergic Neurogenesis	Cxcr2_Neut	0.973432733846403
1491	Selenium Micronutrient Network	Cxcr2_Neut	0.847061521388967
1493	Osteoclast	Cxcr2_Neut	1.26144507812746
1496	Eicosanoid metabolism via Cytochrome P450 Mono-Oxygenases (CYP) pathway	Cxcr2_Neut	1.5734789507146
1498	Leptin Insulin Overlap	Cxcr2_Neut	1.45959913862115
1499	Synthesis and Degradation of Ketone Bodies	Cxcr2_Neut	0.253371316542617
1500	Amino acid conjugation of benzoic acid	Cxcr2_Neut	0.898174499481241
1502	Fatty Acid Omega Oxidation	Cxcr2_Neut	0.020807455204667
1503	Metapathway biotransformation	Cxcr2_Neut	1.13247950158299
1505	PPAR signaling pathway	Cxcr2_Neut	0.48503789768132
1506	Triacylglyceride Synthesis	Cxcr2_Neut	0.703805061741999
1507	Wnt Signaling in Kidney Disease	Cxcr2_Neut	0.637580865008648
1508	Nuclear receptors in lipid metabolism and toxicity	Cxcr2_Neut	1.05082957439194
1514	TYROBP Causal Network	Cxcr2_Neut	1.21984435536217
1516	Robo4 and VEGF Signaling Pathways Crosstalk	Cxcr2_Neut	1.28038905455837
1517	Eicosanoid Lipid Synthesis Map	Cxcr2_Neut	1.31053227997339
1518	Eicosanoid metabolism via Lipo Oxygenases (LOX)	Cxcr2_Neut	0.959494480032839
1519	Eicosanoid metabolism via Cyclo Oxygenases (COX)	Cxcr2_Neut	1.31141756234003
1520	Cholesterol metabolism (includes both Bloch and Kandutsch-Russell pathways)	Cxcr2_Neut	0.551118882997299
1522	Fatty Acid Beta Oxidation	Ly6g+_Neut	0.741524950292675
1524	Toll Like Receptor signaling	Ly6g+_Neut	0.1623173155718
1525	Complement Activation, Classical Pathway	Ly6g+_Neut	1.91479533378256
1528	Orphan GPCRs	Ly6g+_Neut	0.428427649048944
1529	IL-1 Signaling Pathway	Ly6g+_Neut	0.164649751997888
1530	GPCRs, Class A Rhodopsin-like	Ly6g+_Neut	1.2613316363624
1532	Prostaglandin Synthesis and Regulation	Ly6g+_Neut	1.91981965857789
1534	Peptide GPCRs	Ly6g+_Neut	0.992672921773563
1535	Fatty Acid Biosynthesis	Ly6g+_Neut	1.5198603105242
1538	Type II interferon signaling (IFNG)	Ly6g+_Neut	0.402749769367588
1539	Retinol metabolism	Ly6g+_Neut	0.357440607961057
1540	Heme Biosynthesis	Ly6g+_Neut	0.682819425172856
1541	Oxidative Stress	Ly6g+_Neut	1.32873156321485
1543	Complement and Coagulation Cascades	Ly6g+_Neut	2.12197904701061
1544	Eicosanoid Synthesis	Ly6g+_Neut	2.3795449550654
1546	Glucuronidation	Ly6g+_Neut	1.37698345113499
1549	Macrophage markers	Ly6g+_Neut	1.96743102259583
1550	Microglia Pathogen Phagocytosis Pathway	Ly6g+_Neut	1.77914504949675
1551	Acetylcholine Synthesis	Ly6g+_Neut	1.54764199540911
1553	Oxidation by Cytochrome P450	Ly6g+_Neut	0.0757636943743793
1557	Monoamine GPCRs	Ly6g+_Neut	0.668441582074307
1558	Gene regulatory network modelling somitogenesis	Ly6g+_Neut	0.641779610188383
1559	Nucleotide GPCRs	Ly6g+_Neut	3.80953398611531
1561	Glycolysis and Gluconeogenesis	Ly6g+_Neut	2.91910510782802
1562	One carbon metabolism and related pathways	Ly6g+_Neut	1.68873430291128
1564	GPCRs, Class C Metabotropic glutamate, pheromone	Ly6g+_Neut	0.148601992147617
1573	BMP Signaling Pathway in Eyelid Development	Ly6g+_Neut	1.62889454822502
1575	Hypertrophy Model	Ly6g+_Neut	0.304900292392763
1576	Ethanol metabolism resulting in production of ROS by CYP2E1	Ly6g+_Neut	1.27844300457498
1577	Nucleotide Metabolism	Ly6g+_Neut	0.266795522294355
1580	miR-222 in Exercise-Induced Cardiac Growth	Ly6g+_Neut	1.78163399765209
1583	Glucocorticoid & Mineralcorticoid Metabolism	Ly6g+_Neut	1.09093289699577
1584	Mir302-367 Promoting Cardiomyocyte Proliferation	Ly6g+_Neut	0.154098388686813
1585	Odorant GPCRs	Ly6g+_Neut	1.12711829554526
1586	Mitochondrial LC-Fatty Acid Beta-Oxidation	Ly6g+_Neut	2.66123780502902
1587	Biogenic Amine Synthesis	Ly6g+_Neut	1.20592888525363
1588	Kennedy pathway	Ly6g+_Neut	0.295410583593427
1589	Folic Acid Network	Ly6g+_Neut	1.7155309373979
1591	Blood Clotting Cascade	Ly6g+_Neut	2.0513888737674
1592	Leptin and adiponectin	Ly6g+_Neut	0.906509295713811
1593	Glutathione and one carbon metabolism	Ly6g+_Neut	1.85514269384932
1594	SREBF and miR33 in cholesterol and lipid homeostasis	Ly6g+_Neut	0.192472139282127
1595	Striated Muscle Contraction	Ly6g+_Neut	1.64162240650406
1598	Lung fibrosis	Ly6g+_Neut	0.479301051172146
1599	Matrix Metalloproteinases	Ly6g+_Neut	2.86321020138773
1601	ApoE and miR-146 in inflammation and atherosclerosis	Ly6g+_Neut	0.685561360264998
1603	Glutathione metabolism	Ly6g+_Neut	1.91179359777994
1604	Non-odorant GPCRs	Ly6g+_Neut	0.763422195383217
1605	Pentose Phosphate Pathway	Ly6g+_Neut	2.60806398336502
1606	Dopaminergic Neurogenesis	Ly6g+_Neut	0.480350860392593
1608	Selenium Micronutrient Network	Ly6g+_Neut	1.95627724257068
1610	Osteoclast	Ly6g+_Neut	1.57280978586691
1613	Eicosanoid metabolism via Cytochrome P450 Mono-Oxygenases (CYP) pathway	Ly6g+_Neut	0.263359293825871
1615	Leptin Insulin Overlap	Ly6g+_Neut	0.176746750957622
1619	Fatty Acid Omega Oxidation	Ly6g+_Neut	3.47283360448409
1620	Metapathway biotransformation	Ly6g+_Neut	1.40909243866084
1621	Cholesterol Biosynthesis	Ly6g+_Neut	1.27832187158325
1622	PPAR signaling pathway	Ly6g+_Neut	1.04911151838602
1623	Triacylglyceride Synthesis	Ly6g+_Neut	0.652399681111273
1624	Wnt Signaling in Kidney Disease	Ly6g+_Neut	0.236394624060201
1626	Statin Pathway	Ly6g+_Neut	0.158119926609006
1629	Tryptophan metabolism	Ly6g+_Neut	1.64449524023067
1631	TYROBP Causal Network	Ly6g+_Neut	1.23397028794132
1633	Robo4 and VEGF Signaling Pathways Crosstalk	Ly6g+_Neut	1.09625484428086
1634	Eicosanoid Lipid Synthesis Map	Ly6g+_Neut	1.91700973142146
1635	Eicosanoid metabolism via Lipo Oxygenases (LOX)	Ly6g+_Neut	2.58315563231801
1636	Eicosanoid metabolism via Cyclo Oxygenases (COX)	Ly6g+_Neut	0.609838935264961
1637	Cholesterol metabolism (includes both Bloch and Kandutsch-Russell pathways)	Ly6g+_Neut	1.89967262497466
1643	Homologous recombination	CD8+	0.464832918029876
1644	Hfe effect on hepcidin production	CD8+	1.74784665008437
1648	One Carbon Metabolism	CD8+	0.32316209217063
1650	Small Ligand GPCRs	CD8+	0.220481398270557
1662	GPCRs, Other	CD8+	0.348249275609679
1669	Inflammatory Response Pathway	CD8+	1.03309651775606
1671	Proteasome Degradation	CD8+	0.104015988046624
1672	Electron Transport Chain	CD8+	0.0847436451492661
1673	mir-193a and MVP in colon cancer metastasis	CD8+	0.672719248572693
1680	Mismatch repair	CD8+	0.00983589441529799
1683	Polyol pathway	CD8+	1.71529827712627
1684	Non-homologous end joining	CD8+	1.04256194114459
1686	Hypothetical Network for Drug Addiction	CD8+	1.00499282075035
1687	Cytoplasmic Ribosomal Proteins	CD8+	0.923678120082487
1689	Hedgehog Signaling Pathway	CD8+	0.876260533561146
1696	Dysregulated miRNA Targeting in Insulin/PI3K-AKT Signaling	CD8+	1.40174221567824
1697	miR-222 in Exercise-Induced Cardiac Growth	CD8+	1.0134183209367
1699	NLR Proteins	CD8+	0.262880682499951
1700	Glucocorticoid & Mineralcorticoid Metabolism	CD8+	0.70446993673892
1707	Oxidative phosphorylation	CD8+	0.146664277817873
1717	Steroid Biosynthesis	CD8+	0.215850673599233
1726	Histone modifications	CD8+	0.821906760761939
1728	Methylation	CD8+	0.835143011645804
1729	Translation Factors	CD8+	0.618105343108959
1744	EBV LMP1 signaling	CD8+	0.272548952083791
1747	miR-127 in mesendoderm differentiation	CD8+	0.588587881896379
1749	Mitochondrial Gene Expression	CD8+	0.762793505592496
1759	Complement Activation, Classical Pathway	Pre_B	0.259842208091724
1760	Homologous recombination	Pre_B	0.854599746281699
1762	Orphan GPCRs	Pre_B	0.886017077034295
1771	DNA Replication	Pre_B	0.157588075035264
1788	Proteasome Degradation	Pre_B	0.211407941104515
1789	Electron Transport Chain	Pre_B	0.680468508564057
1790	mir-193a and MVP in colon cancer metastasis	Pre_B	0.601281888345831
1797	Mismatch repair	Pre_B	0.520149391630454
1799	Aflatoxin B1 metabolism	Pre_B	0.842662142770614
1801	Non-homologous end joining	Pre_B	0.663605816405987
1802	Heart Development	Pre_B	1.07236232848893
1803	Hypothetical Network for Drug Addiction	Pre_B	0.659256690104196
1804	Cytoplasmic Ribosomal Proteins	Pre_B	0.619286970761965
1805	EDA Signalling in Hair Follicle Development	Pre_B	0.181873844713334
1806	Hedgehog Signaling Pathway	Pre_B	0.266205948202708
1807	BMP Signaling Pathway in Eyelid Development	Pre_B	0.617956789116521
1808	TCA Cycle	Pre_B	0.891969598705354
1809	Hypertrophy Model	Pre_B	0.295190233712875
1811	Nucleotide Metabolism	Pre_B	0.145435681908995
1812	Eukaryotic Transcription Initiation	Pre_B	0.361636459250602
1815	Osteoblast	Pre_B	0.297606245142636
1816	NLR Proteins	Pre_B	0.136840722459114
1824	Oxidative phosphorylation	Pre_B	0.693914727595255
1828	SREBF and miR33 in cholesterol and lipid homeostasis	Pre_B	1.44911348840828
1836	Keap1-Nrf2	Pre_B	0.0483301506461868
1843	Histone modifications	Pre_B	0.565485205594004
1846	Translation Factors	Pre_B	0.44499630599947
1848	Arachidonate Epoxygenase Epoxide Hydrolase	Pre_B	0.515234810044537
1850	Synthesis and Degradation of Ketone Bodies	Pre_B	0.448646118890997
1862	Regulation of Cardiac Hypertrophy by miR-208	Pre_B	1.47269736149839
1863	Tryptophan metabolism	Pre_B	0.356775977416953
1866	Mitochondrial Gene Expression	Pre_B	0.119796205364738
1877	Homologous recombination	Treg	0.1781699243212
1879	Orphan GPCRs	Treg	0.32659329442838
1882	One Carbon Metabolism	Treg	0.32927442503997
1883	Prostaglandin Synthesis and Regulation	Treg	0.0309814556018513
1884	Small Ligand GPCRs	Treg	0.722519569012656
1887	Ptf1a related regulatory pathway	Treg	0.533635839432467
1893	Alanine and aspartate metabolism	Treg	2.29870426225559
1899	Irinotecan Pathway	Treg	1.02411375542167
1903	Inflammatory Response Pathway	Treg	1.98696368813746
1905	Proteasome Degradation	Treg	0.832469808581523
1906	Electron Transport Chain	Treg	0.292010025331189
1907	mir-193a and MVP in colon cancer metastasis	Treg	0.0945854347549372
1911	Nuclear Receptors	Treg	1.21794694356618
1917	Polyol pathway	Treg	0.653578530091306
1918	Non-homologous end joining	Treg	0.204096006142749
1920	Hypothetical Network for Drug Addiction	Treg	1.28325977797663
1921	Cytoplasmic Ribosomal Proteins	Treg	0.756617326205105
1922	EDA Signalling in Hair Follicle Development	Treg	1.00394086725553
1923	Hedgehog Signaling Pathway	Treg	1.15344680850684
1925	TCA Cycle	Treg	0.609454418831342
1926	Hypertrophy Model	Treg	0.00793233880991962
1928	Nucleotide Metabolism	Treg	0.363209926314802
1931	miR-222 in Exercise-Induced Cardiac Growth	Treg	1.75992601902501
1933	NLR Proteins	Treg	0.254722825159872
1935	Mir302-367 Promoting Cardiomyocyte Proliferation	Treg	0.244178108799867
1941	Oxidative phosphorylation	Treg	0.264988701815358
1946	Striated Muscle Contraction	Treg	0.0922241112795339
1947	Apoptosis Modulation by HSP70	Treg	0.338549235631898
1953	Keap1-Nrf2	Treg	1.25875371919781
1958	Estrogen metabolism	Treg	1.14157105011666
1960	Histone modifications	Treg	0.486687634863385
1962	Methylation	Treg	0.928763059263818
1963	Translation Factors	Treg	0.328243205825711
1965	Arachidonate Epoxygenase Epoxide Hydrolase	Treg	0.18560494829206
1981	miR-127 in mesendoderm differentiation	Treg	0.556973117564111
1983	Mitochondrial Gene Expression	Treg	1.73875741478558
1989	Circulating monocytes and cardiac macrophages in diastolic dysfunction	Treg	0.863467186242791
1994	Homologous recombination	CD4_active	0.213015776279248
1995	Hfe effect on hepcidin production	CD4_active	0.626682597214699
1999	One Carbon Metabolism	CD4_active	0.250300678069568
2000	Prostaglandin Synthesis and Regulation	CD4_active	0.430073438100081
2001	Small Ligand GPCRs	CD4_active	0.482699283071531
2004	Ptf1a related regulatory pathway	CD4_active	0.147500306090213
2010	Alanine and aspartate metabolism	CD4_active	0.678277593488708
2016	Irinotecan Pathway	CD4_active	0.0262407919686777
2020	Inflammatory Response Pathway	CD4_active	1.04702878922028
2022	Proteasome Degradation	CD4_active	0.440655616478914
2023	Electron Transport Chain	CD4_active	0.341678155439744
2024	mir-193a and MVP in colon cancer metastasis	CD4_active	0.550663467111443
2028	Nuclear Receptors	CD4_active	2.1878109801928
2034	Polyol pathway	CD4_active	1.22727277617905
2035	Non-homologous end joining	CD4_active	0.67474032553671
2037	Hypothetical Network for Drug Addiction	CD4_active	0.697926285892111
2038	Cytoplasmic Ribosomal Proteins	CD4_active	0.904749587195743
2039	EDA Signalling in Hair Follicle Development	CD4_active	0.202321408213774
2040	Hedgehog Signaling Pathway	CD4_active	0.402226673172814
2043	Hypertrophy Model	CD4_active	0.0689007136897805
2045	Nucleotide Metabolism	CD4_active	0.276426857113206
2048	miR-222 in Exercise-Induced Cardiac Growth	CD4_active	0.682015005182207
2051	Glucocorticoid & Mineralcorticoid Metabolism	CD4_active	0.814824951989838
2054	Mitochondrial LC-Fatty Acid Beta-Oxidation	CD4_active	0.305314166171478
2058	Oxidative phosphorylation	CD4_active	0.372797452511775
2063	Striated Muscle Contraction	CD4_active	0.0203687351736076
2077	Histone modifications	CD4_active	0.855615889504065
2079	Methylation	CD4_active	1.29206019386033
2080	Translation Factors	CD4_active	0.602222748543579
2082	Arachidonate Epoxygenase Epoxide Hydrolase	CD4_active	0.0746134022037085
2084	Synthesis and Degradation of Ketone Bodies	CD4_active	0.0144639507974776
2086	Fatty acid oxidation	CD4_active	0.0945919483136218
2098	miR-127 in mesendoderm differentiation	CD4_active	1.60731402490001
2100	Mitochondrial Gene Expression	CD4_active	1.37787142878548
2106	Circulating monocytes and cardiac macrophages in diastolic dysfunction	CD4_active	0.883435343441973
2107	Fatty Acid Beta Oxidation	B_naive	0.290556064237625
2109	Toll Like Receptor signaling	B_naive	0.66941116258962
2110	Complement Activation, Classical Pathway	B_naive	0.711818277926764
2111	Homologous recombination	B_naive	2.15879337001468
2113	Orphan GPCRs	B_naive	2.14879538056473
2116	One Carbon Metabolism	B_naive	2.28896308758245
2120	Fatty Acid Biosynthesis	B_naive	1.90607978305167
2122	DNA Replication	B_naive	0.869922708860717
2125	Heme Biosynthesis	B_naive	0.545659073654036
2127	Alanine and aspartate metabolism	B_naive	0.585451376404755
2133	Irinotecan Pathway	B_naive	0.304771405824243
2145	Nuclear Receptors	B_naive	0.00820245846761343
2148	Mismatch repair	B_naive	1.32258297132287
2149	GPCRs, Class C Metabotropic glutamate, pheromone	B_naive	0.241743193205405
2150	Aflatoxin B1 metabolism	B_naive	1.97486168589241
2152	Non-homologous end joining	B_naive	1.62022857409602
2153	Heart Development	B_naive	2.05358416122537
2154	Hypothetical Network for Drug Addiction	B_naive	1.2191533746305
2156	EDA Signalling in Hair Follicle Development	B_naive	0.4026490757942
2157	Hedgehog Signaling Pathway	B_naive	1.27261130821467
2158	BMP Signaling Pathway in Eyelid Development	B_naive	1.31510112660083
2159	TCA Cycle	B_naive	0.572402481043027
2163	Eukaryotic Transcription Initiation	B_naive	0.973486140968983
2166	Osteoblast	B_naive	0.861971884119094
2167	NLR Proteins	B_naive	2.13447855644869
2169	Mir302-367 Promoting Cardiomyocyte Proliferation	B_naive	1.61981312109851
2170	Odorant GPCRs	B_naive	0.0292252866278929
2173	Kennedy pathway	B_naive	1.2178196490526
2179	SREBF and miR33 in cholesterol and lipid homeostasis	B_naive	1.87615215431186
2181	Apoptosis Modulation by HSP70	B_naive	1.27725365433389
2185	Steroid Biosynthesis	B_naive	1.48877198736744
2192	Estrogen metabolism	B_naive	0.737916056205744
2194	Histone modifications	B_naive	2.16119597779227
2202	Amino acid conjugation of benzoic acid	B_naive	0.191389855036015
2203	Fatty acid oxidation	B_naive	1.07919867402002
2206	Cholesterol Biosynthesis	B_naive	1.20441075000278
2208	Triacylglyceride Synthesis	B_naive	0.172694923106586
2210	Nuclear receptors in lipid metabolism and toxicity	B_naive	0.196186676862344
2211	Statin Pathway	B_naive	0.0182139826304994
2212	EBV LMP1 signaling	B_naive	0.212372301440683
2213	Regulation of Cardiac Hypertrophy by miR-208	B_naive	2.10489269173572
2214	Tryptophan metabolism	B_naive	2.17733768403826
2215	miR-127 in mesendoderm differentiation	B_naive	1.16664990653542
2217	Mitochondrial Gene Expression	B_naive	1.26383124671036
2222	Cholesterol metabolism (includes both Bloch and Kandutsch-Russell pathways)	B_naive	1.1854345185958
2225	Cytokines and Inflammatory Response	B_memory	0.432957245468894
2227	Complement Activation, Classical Pathway	B_memory	1.57299927861006
2228	Homologous recombination	B_memory	0.913103780210027
2230	Orphan GPCRs	B_memory	0.251237712943563
2233	One Carbon Metabolism	B_memory	0.385436322753214
2237	Fatty Acid Biosynthesis	B_memory	0.484771142107047
2251	Macrophage markers	B_memory	1.00430640170526
2253	Acetylcholine Synthesis	B_memory	0.263405656250852
2256	Proteasome Degradation	B_memory	0.159760404564298
2257	Electron Transport Chain	B_memory	0.112271994138424
2258	mir-193a and MVP in colon cancer metastasis	B_memory	0.516041307111836
2264	One carbon metabolism and related pathways	B_memory	0.415587442138959
2267	Aflatoxin B1 metabolism	B_memory	1.55198581546668
2269	Non-homologous end joining	B_memory	0.553891557704805
2270	Heart Development	B_memory	1.33188265655887
2271	Hypothetical Network for Drug Addiction	B_memory	0.402662396194384
2272	Cytoplasmic Ribosomal Proteins	B_memory	1.10913847528932
2273	EDA Signalling in Hair Follicle Development	B_memory	1.8837038392481
2277	Hypertrophy Model	B_memory	1.17708522166708
2279	Nucleotide Metabolism	B_memory	0.225459776725116
2281	Dysregulated miRNA Targeting in Insulin/PI3K-AKT Signaling	B_memory	0.190884372799078
2290	Kennedy pathway	B_memory	1.9977277105651
2292	Oxidative phosphorylation	B_memory	0.1053755078491
2297	Striated Muscle Contraction	B_memory	0.0571578419695896
2298	Apoptosis Modulation by HSP70	B_memory	0.706702940051985
2313	Methylation	B_memory	1.90039717182974
2314	Translation Factors	B_memory	1.23975163323983
2316	Arachidonate Epoxygenase Epoxide Hydrolase	B_memory	0.334940637604585
2321	Fatty Acid Omega Oxidation	B_memory	1.07721519530083
2328	Statin Pathway	B_memory	0.51848068641758
2329	EBV LMP1 signaling	B_memory	0.76913490920776
2330	Regulation of Cardiac Hypertrophy by miR-208	B_memory	1.55374742031959
2331	Tryptophan metabolism	B_memory	1.90078424322037
