# Supplementary material for: Single-cell analysis defines highly specific leukemia-induced neutrophils and links MMP8 expression to recruitment of tumor associated neutrophils during FGFR1 driven leukemogenesis
Source: Exp Hematol Oncol. 2024 May 10;13:49. doi: 10.1186/s40164-024-00514-6 (PMC11084112; doi:10.1186/s40164-024-00514-6)
Supplement: Supplementary file 5 — Supplementary Material 5: Supplemental Fig. 5. Expression levels of MMP genes in different cell subtypes. Feature plots for Mmp genes shows only Mmp8, 9 and 25 are expressed at high levels in cells from the PB TME of D14 leukemic mice. Expression levels of Timp2 and Tnf, which are members of the MMP Wikipathway, are also shown (A). The violin plots shown in (B) demonstrate the expression levels of all Mmp genes in the 20 clusters identified in the PB TME. [file 40164_2024_514_MOESM5_ESM.csv]

X,gene_name,Ensembl ID,gene_biotype,description
1,Tbc1d8,ENSMUSG00000003134,protein_coding,"TBC1 domain family, member 8 [Source:MGI Symbol	Acc:MGI:1927225]"
2,Ptprc,ENSMUSG00000026395,protein_coding,"protein tyrosine phosphatase, receptor type, C [Source:MGI Symbol	Acc:MGI:97810]"
3,Fcer1g,ENSMUSG00000058715,protein_coding,"Fc receptor, IgE, high affinity I, gamma polypeptide [Source:MGI Symbol	Acc:MGI:95496]"
4,Camk1d,ENSMUSG00000039145,protein_coding,calcium/calmodulin-dependent protein kinase ID [Source:MGI Symbol	Acc:MGI:2442190]
5,Fcnb,ENSMUSG00000026835,protein_coding,ficolin B [Source:MGI Symbol	Acc:MGI:1341158]
6,Lcn2,ENSMUSG00000026822,protein_coding,lipocalin 2 [Source:MGI Symbol	Acc:MGI:96757]
7,Arhgap15,ENSMUSG00000049744,protein_coding,Rho GTPase activating protein 15 [Source:MGI Symbol	Acc:MGI:1923367]
8,Cers6,ENSMUSG00000027035,protein_coding,ceramide synthase 6 [Source:MGI Symbol	Acc:MGI:2442564]
9,Ldlrad3,ENSMUSG00000048058,protein_coding,low density lipoprotein receptor class A domain containing 3 [Source:MGI Symbol	Acc:MGI:2138856]
10,Serf2,ENSMUSG00000074884,protein_coding,small EDRK-rich factor 2 [Source:MGI Symbol	Acc:MGI:1337041]
11,B2m,ENSMUSG00000060802,protein_coding,beta-2 microglobulin [Source:MGI Symbol	Acc:MGI:88127]
12,AA467197,ENSMUSG00000033213,protein_coding,expressed sequence AA467197 [Source:MGI Symbol	Acc:MGI:3034182]
13,Il1b,ENSMUSG00000027398,protein_coding,interleukin 1 beta [Source:MGI Symbol	Acc:MGI:96543]
14,Dstn,ENSMUSG00000015932,protein_coding,destrin [Source:MGI Symbol	Acc:MGI:1929270]
15,Cst3,ENSMUSG00000027447,protein_coding,cystatin C [Source:MGI Symbol	Acc:MGI:102519]
16,Mmp9,ENSMUSG00000017737,protein_coding,matrix metallopeptidase 9 [Source:MGI Symbol	Acc:MGI:97011]
17,Tpd52,ENSMUSG00000027506,protein_coding,tumor protein D52 [Source:MGI Symbol	Acc:MGI:107749]
18,Golim4,ENSMUSG00000034109,protein_coding,golgi integral membrane protein 4 [Source:MGI Symbol	Acc:MGI:1920374]
19,Rps27,ENSMUSG00000090733,protein_coding,ribosomal protein S27 [Source:MGI Symbol	Acc:MGI:1888676]
20,S100a6,ENSMUSG00000001025,protein_coding,S100 calcium binding protein A6 (calcyclin) [Source:MGI Symbol	Acc:MGI:1339467]
21,S100a8,ENSMUSG00000056054,protein_coding,S100 calcium binding protein A8 (calgranulin A) [Source:MGI Symbol	Acc:MGI:88244]
22,S100a9,ENSMUSG00000056071,protein_coding,S100 calcium binding protein A9 (calgranulin B) [Source:MGI Symbol	Acc:MGI:1338947]
23,S100a11,ENSMUSG00000027907,protein_coding,S100 calcium binding protein A11 [Source:MGI Symbol	Acc:MGI:1338798]
24,Mcl1,ENSMUSG00000038612,protein_coding,myeloid cell leukemia sequence 1 [Source:MGI Symbol	Acc:MGI:101769]
25,Chil3,ENSMUSG00000040809,protein_coding,chitinase-like 3 [Source:MGI Symbol	Acc:MGI:1330860]
26,Gbp5,ENSMUSG00000105504,protein_coding,guanylate binding protein 5 [Source:MGI Symbol	Acc:MGI:2429943]
27,Gbp7,ENSMUSG00000040253,protein_coding,guanylate binding protein 7 [Source:MGI Symbol	Acc:MGI:2444421]
28,Gbp2b,ENSMUSG00000040264,protein_coding,guanylate binding protein 2b [Source:MGI Symbol	Acc:MGI:95666]
29,Gbp2,ENSMUSG00000028270,protein_coding,guanylate binding protein 2 [Source:MGI Symbol	Acc:MGI:102772]
30,Txn1,ENSMUSG00000028367,protein_coding,thioredoxin 1 [Source:MGI Symbol	Acc:MGI:98874]
31,Orm1,ENSMUSG00000039196,protein_coding,orosomucoid 1 [Source:MGI Symbol	Acc:MGI:97443]
32,Zfyve9,ENSMUSG00000034557,protein_coding,"zinc finger, FYVE domain containing 9 [Source:MGI Symbol	Acc:MGI:2652838]"
33,Zmpste24,ENSMUSG00000043207,protein_coding,"zinc metallopeptidase, STE24 [Source:MGI Symbol	Acc:MGI:1890508]"
34,Csf3r,ENSMUSG00000028859,protein_coding,colony stimulating factor 3 receptor (granulocyte) [Source:MGI Symbol	Acc:MGI:1339755]
35,Cd52,ENSMUSG00000000682,protein_coding,CD52 antigen [Source:MGI Symbol	Acc:MGI:1346088]
36,Tmem51,ENSMUSG00000040616,protein_coding,transmembrane protein 51 [Source:MGI Symbol	Acc:MGI:2384874]
37,Isg15,ENSMUSG00000035692,protein_coding,ISG15 ubiquitin-like modifier [Source:MGI Symbol	Acc:MGI:1855694]
38,Fgl2,ENSMUSG00000039899,protein_coding,fibrinogen-like protein 2 [Source:MGI Symbol	Acc:MGI:103266]
39,Anxa3,ENSMUSG00000029484,protein_coding,annexin A3 [Source:MGI Symbol	Acc:MGI:1201378]
40,Aldh2,ENSMUSG00000029455,protein_coding,"aldehyde dehydrogenase 2, mitochondrial [Source:MGI Symbol	Acc:MGI:99600]"
41,Actb,ENSMUSG00000029580,protein_coding,"actin, beta [Source:MGI Symbol	Acc:MGI:87904]"
42,Herc6,ENSMUSG00000029798,protein_coding,hect domain and RLD 6 [Source:MGI Symbol	Acc:MGI:1914388]
43,Capg,ENSMUSG00000056737,protein_coding,"capping protein (actin filament), gelsolin-like [Source:MGI Symbol	Acc:MGI:1098259]"
44,Pparg,ENSMUSG00000000440,protein_coding,peroxisome proliferator activated receptor gamma [Source:MGI Symbol	Acc:MGI:97747]
45,Tmcc1,ENSMUSG00000030126,protein_coding,transmembrane and coiled coil domains 1 [Source:MGI Symbol	Acc:MGI:2442368]
46,Gapdh,ENSMUSG00000057666,protein_coding,glyceraldehyde-3-phosphate dehydrogenase [Source:MGI Symbol	Acc:MGI:95640]
47,Arhgdib,ENSMUSG00000030220,protein_coding,"Rho, GDP dissociation inhibitor (GDI) beta [Source:MGI Symbol	Acc:MGI:101940]"
48,Lrmp,NA,NA,NA
49,Rps9,ENSMUSG00000006333,protein_coding,ribosomal protein S9 [Source:MGI Symbol	Acc:MGI:1924096]
50,Lilra5,ENSMUSG00000070873,protein_coding,"leukocyte immunoglobulin-like receptor, subfamily A (with TM domain), member 5 [Source:MGI Symbol	Acc:MGI:3647196]"
51,Pglyrp1,ENSMUSG00000030413,protein_coding,peptidoglycan recognition protein 1 [Source:MGI Symbol	Acc:MGI:1345092]
52,Cd177,ENSMUSG00000052212,protein_coding,CD177 antigen [Source:MGI Symbol	Acc:MGI:1916141]
53,Tyrobp,ENSMUSG00000030579,protein_coding,TYRO protein tyrosine kinase binding protein [Source:MGI Symbol	Acc:MGI:1277211]
54,Fxyd5,ENSMUSG00000009687,protein_coding,FXYD domain-containing ion transport regulator 5 [Source:MGI Symbol	Acc:MGI:1201785]
55,Ftl1,ENSMUSG00000050708,protein_coding,ferritin light polypeptide 1 [Source:MGI Symbol	Acc:MGI:95589]
56,Picalm,ENSMUSG00000039361,protein_coding,phosphatidylinositol binding clathrin assembly protein [Source:MGI Symbol	Acc:MGI:2385902]
57,Hbb-bs,ENSMUSG00000052305,protein_coding,"hemoglobin, beta adult s chain [Source:MGI Symbol	Acc:MGI:5474852]"
58,Ifitm2,ENSMUSG00000060591,protein_coding,interferon induced transmembrane protein 2 [Source:MGI Symbol	Acc:MGI:1933382]
59,Ifitm3,ENSMUSG00000025492,protein_coding,interferon induced transmembrane protein 3 [Source:MGI Symbol	Acc:MGI:1913391]
60,Ifitm6,ENSMUSG00000059108,protein_coding,interferon induced transmembrane protein 6 [Source:MGI Symbol	Acc:MGI:2686976]
61,Taldo1,ENSMUSG00000025503,protein_coding,transaldolase 1 [Source:MGI Symbol	Acc:MGI:1274789]
62,Atp11a,ENSMUSG00000031441,protein_coding,"ATPase, class VI, type 11A [Source:MGI Symbol	Acc:MGI:1354735]"
63,Junb,ENSMUSG00000052837,protein_coding,jun B proto-oncogene [Source:MGI Symbol	Acc:MGI:96647]
64,Cyba,ENSMUSG00000006519,protein_coding,"cytochrome b-245, alpha polypeptide [Source:MGI Symbol	Acc:MGI:1316658]"
65,Mmp8,ENSMUSG00000005800,protein_coding,matrix metallopeptidase 8 [Source:MGI Symbol	Acc:MGI:1202395]
66,Sorl1,ENSMUSG00000049313,protein_coding,"sortilin-related receptor, LDLR class A repeats-containing [Source:MGI Symbol	Acc:MGI:1202296]"
67,Adpgk,ENSMUSG00000025236,protein_coding,ADP-dependent glucokinase [Source:MGI Symbol	Acc:MGI:1919391]
68,Camp,ENSMUSG00000038357,protein_coding,cathelicidin antimicrobial peptide [Source:MGI Symbol	Acc:MGI:108443]
69,Ngp,ENSMUSG00000032484,protein_coding,neutrophilic granule protein [Source:MGI Symbol	Acc:MGI:105983]
70,Ltf,ENSMUSG00000032496,protein_coding,lactotransferrin [Source:MGI Symbol	Acc:MGI:96837]
71,Syne1,ENSMUSG00000096054,protein_coding,"spectrin repeat containing, nuclear envelope 1 [Source:MGI Symbol	Acc:MGI:1927152]"
72,Marcks,ENSMUSG00000069662,protein_coding,myristoylated alanine rich protein kinase C substrate [Source:MGI Symbol	Acc:MGI:96907]
73,Lims1,ENSMUSG00000019920,protein_coding,LIM and senescent cell antigen-like domains 1 [Source:MGI Symbol	Acc:MGI:1195263]
74,Srgn,ENSMUSG00000020077,protein_coding,serglycin [Source:MGI Symbol	Acc:MGI:97756]
75,Ckap4,ENSMUSG00000046841,protein_coding,cytoskeleton-associated protein 4 [Source:MGI Symbol	Acc:MGI:2444926]
76,Btg1,ENSMUSG00000036478,protein_coding,BTG anti-proliferation factor 1 [Source:MGI Symbol	Acc:MGI:88215]
77,Lyz2,ENSMUSG00000069516,protein_coding,lysozyme 2 [Source:MGI Symbol	Acc:MGI:96897]
78,Abca13,ENSMUSG00000004668,protein_coding,"ATP-binding cassette, sub-family A (ABC1), member 13 [Source:MGI Symbol	Acc:MGI:2388707]"
79,Ifi47,ENSMUSG00000078920,protein_coding,interferon gamma inducible protein 47 [Source:MGI Symbol	Acc:MGI:99448]
80,Ubb,ENSMUSG00000019505,protein_coding,ubiquitin B [Source:MGI Symbol	Acc:MGI:98888]
81,Pfn1,ENSMUSG00000018293,protein_coding,profilin 1 [Source:MGI Symbol	Acc:MGI:97549]
82,Slfn5,ENSMUSG00000054404,protein_coding,schlafen 5 [Source:MGI Symbol	Acc:MGI:1329004]
83,Slfn2,ENSMUSG00000072620,protein_coding,schlafen 2 [Source:MGI Symbol	Acc:MGI:1313258]
84,Slfn4,ENSMUSG00000000204,protein_coding,schlafen 4 [Source:MGI Symbol	Acc:MGI:1329010]
85,Ccl6,ENSMUSG00000018927,protein_coding,chemokine (C-C motif) ligand 6 [Source:MGI Symbol	Acc:MGI:98263]
86,Wfdc17,ENSMUSG00000069792,protein_coding,WAP four-disulfide core domain 17 [Source:MGI Symbol	Acc:MGI:3649773]
87,Wfdc21,ENSMUSG00000051748,protein_coding,WAP four-disulfide core domain 21 [Source:MGI Symbol	Acc:MGI:1913357]
88,Eif1,ENSMUSG00000035530,protein_coding,eukaryotic translation initiation factor 1 [Source:MGI Symbol	Acc:MGI:105125]
89,Actg1,ENSMUSG00000062825,protein_coding,"actin, gamma, cytoplasmic 1 [Source:MGI Symbol	Acc:MGI:87906]"
90,Rsad2,ENSMUSG00000020641,protein_coding,radical S-adenosyl methionine domain containing 2 [Source:MGI Symbol	Acc:MGI:1929628]
91,Rps29,ENSMUSG00000034892,protein_coding,ribosomal protein S29 [Source:MGI Symbol	Acc:MGI:107681]
92,Serpinb1a,ENSMUSG00000044734,protein_coding,"serine (or cysteine) peptidase inhibitor, clade B, member 1a [Source:MGI Symbol	Acc:MGI:1913472]"
93,Mctp1,ENSMUSG00000021596,protein_coding,"multiple C2 domains, transmembrane 1 [Source:MGI Symbol	Acc:MGI:1926021]"
94,Tkt,ENSMUSG00000021957,protein_coding,transketolase [Source:MGI Symbol	Acc:MGI:105992]
95,Lgals3,ENSMUSG00000050335,protein_coding,"lectin, galactose binding, soluble 3 [Source:MGI Symbol	Acc:MGI:96778]"
96,Cebpe,ENSMUSG00000052435,protein_coding,"CCAAT/enhancer binding protein (C/EBP), epsilon [Source:MGI Symbol	Acc:MGI:103572]"
97,Msra,ENSMUSG00000054733,protein_coding,methionine sulfoxide reductase A [Source:MGI Symbol	Acc:MGI:106916]
98,Dach1,ENSMUSG00000055639,protein_coding,dachshund family transcription factor 1 [Source:MGI Symbol	Acc:MGI:1277991]
99,Ly6c2,ENSMUSG00000022584,protein_coding,"lymphocyte antigen 6 complex, locus C2 [Source:MGI Symbol	Acc:MGI:3712069]"
100,Ly6g,ENSMUSG00000022582,protein_coding,"lymphocyte antigen 6 complex, locus G [Source:MGI Symbol	Acc:MGI:109440]"
101,Rac2,ENSMUSG00000033220,protein_coding,Rac family small GTPase 2 [Source:MGI Symbol	Acc:MGI:97846]
102,Atxn10,ENSMUSG00000016541,protein_coding,ataxin 10 [Source:MGI Symbol	Acc:MGI:1859293]
103,Lrrk2,ENSMUSG00000036273,protein_coding,leucine-rich repeat kinase 2 [Source:MGI Symbol	Acc:MGI:1913975]
104,Prr13,ENSMUSG00000023048,protein_coding,proline rich 13 [Source:MGI Symbol	Acc:MGI:1913401]
105,Retnlg,ENSMUSG00000022651,protein_coding,resistin like gamma [Source:MGI Symbol	Acc:MGI:2667763]
106,Cmss1,ENSMUSG00000022748,protein_coding,cms small ribosomal subunit 1 [Source:MGI Symbol	Acc:MGI:1913747]
107,App,ENSMUSG00000022892,protein_coding,amyloid beta (A4) precursor protein [Source:MGI Symbol	Acc:MGI:88059]
108,Mmp25,ENSMUSG00000023903,protein_coding,matrix metallopeptidase 25 [Source:MGI Symbol	Acc:MGI:2443938]
109,Msrb1,ENSMUSG00000075705,protein_coding,methionine sulfoxide reductase B1 [Source:MGI Symbol	Acc:MGI:1351642]
110,Dusp1,ENSMUSG00000024190,protein_coding,dual specificity phosphatase 1 [Source:MGI Symbol	Acc:MGI:105120]
111,Lst1,ENSMUSG00000073412,protein_coding,leukocyte specific transcript 1 [Source:MGI Symbol	Acc:MGI:1096324]
112,H2-D1,ENSMUSG00000073411,protein_coding,"histocompatibility 2, D region locus 1 [Source:MGI Symbol	Acc:MGI:95896]"
113,Gm42418,NA,NA,NA
114,Pla2g7,ENSMUSG00000023913,protein_coding,"phospholipase A2, group VII (platelet-activating factor acetylhydrolase, plasma) [Source:MGI Symbol	Acc:MGI:1351327]"
115,Ccnd3,ENSMUSG00000034165,protein_coding,cyclin D3 [Source:MGI Symbol	Acc:MGI:88315]
116,Adgre4,ENSMUSG00000032915,protein_coding,adhesion G protein-coupled receptor E4 [Source:MGI Symbol	Acc:MGI:1196464]
117,Colec12,ENSMUSG00000036103,protein_coding,collectin sub-family member 12 [Source:MGI Symbol	Acc:MGI:2152907]
118,Malat1,ENSMUSG00000092341,lncRNA,metastasis associated lung adenocarcinoma transcript 1 (non-coding RNA) [Source:MGI Symbol	Acc:MGI:1919539]
119,Neat1,ENSMUSG00000092274,lncRNA,nuclear paraspeckle assembly transcript 1 (non-protein coding) [Source:MGI Symbol	Acc:MGI:1914211]
120,Fau,ENSMUSG00000038274,protein_coding,Finkel-Biskis-Reilly murine sarcoma virus (FBR-MuSV) ubiquitously expressed (fox derived) [Source:MGI Symbol	Acc:MGI:102547]
121,Prdx5,ENSMUSG00000024953,protein_coding,peroxiredoxin 5 [Source:MGI Symbol	Acc:MGI:1859821]
122,Fth1,ENSMUSG00000024661,protein_coding,ferritin heavy polypeptide 1 [Source:MGI Symbol	Acc:MGI:95588]
123,Ms4a6c,ENSMUSG00000079419,protein_coding,"membrane-spanning 4-domains, subfamily A, member 6C [Source:MGI Symbol	Acc:MGI:2385644]"
124,Anxa1,ENSMUSG00000024659,protein_coding,annexin A1 [Source:MGI Symbol	Acc:MGI:96819]
125,Ifit3,ENSMUSG00000074896,protein_coding,interferon-induced protein with tetratricopeptide repeats 3 [Source:MGI Symbol	Acc:MGI:1101055]
126,Ifit3b,ENSMUSG00000062488,protein_coding,interferon-induced protein with tetratricopeptide repeats 3B [Source:MGI Symbol	Acc:MGI:3698419]
127,Ifit1,ENSMUSG00000034459,protein_coding,interferon-induced protein with tetratricopeptide repeats 1 [Source:MGI Symbol	Acc:MGI:99450]
128,Shtn1,ENSMUSG00000041362,protein_coding,shootin 1 [Source:MGI Symbol	Acc:MGI:1918903]
129,Cybb,ENSMUSG00000015340,protein_coding,"cytochrome b-245, beta polypeptide [Source:MGI Symbol	Acc:MGI:88574]"
130,Tmsb4x,ENSMUSG00000049775,protein_coding,"thymosin, beta 4, X chromosome [Source:MGI Symbol	Acc:MGI:99510]"
