# Supplementary material for: Single-cell analysis defines highly specific leukemia-induced neutrophils and links MMP8 expression to recruitment of tumor associated neutrophils during FGFR1 driven leukemogenesis
Source: Exp Hematol Oncol. 2024 May 10;13:49. doi: 10.1186/s40164-024-00514-6 (PMC11084112; doi:10.1186/s40164-024-00514-6)
Supplement: Supplementary file 6 — Supplementary Material 6: Supplemental Fig. 6. Clinical relevance of target genes in ALL and KIRC. Kaplan-Meier analysis of the Pediatric Acute Lymphoid Leukemia (ALL) in Phase II clinical trial cohort shows decreased survival in patients with high-level expression of MMP8 (A, left) and MMP9 (A, right). In an analysis of KIRC patient data in the TCGA dataset using the TIMER2.0 algorithm, there is a significant positive correlation between FGFR1expression and tumor neutrophil infiltration levels (B, left). Similarly, a significant positive correlation between IRAK1expression and tumor neutrophil infiltration levels is also detected in this data set (B, right). Kaplan-Meier analysis for IRAK1 expression levels in KIRC patients (C) shows poorer survival in patients expressing high levels of IRAK1. [file 40164_2024_514_MOESM6_ESM.csv]

p_val	avg_log2FC	pct.1	pct.2	p_val_adj	cluster	gene
1.57785755607099e-120	0.827869174103681	0.983	0.835	3.57779200839098e-116	0	Il1b
4.99048662566709e-112	0.602823393691155	0.994	0.956	1.13159284237001e-107	0	Csf3r
2.59003685168406e-91	0.397162721239492	1	1	5.87290856119361e-87	0	Malat1
6.13999853667363e-74	0.77859516585117	0.833	0.647	1.39224466819075e-69	0	Fgl2
7.0154059138362e-73	0.462744685950815	0.997	0.962	1.59074329096236e-68	0	Srgn
5.3252093573659e-64	0.484411720367431	0.971	0.954	1.20749122178272e-59	0	Junb
9.33074674876611e-64	0.559410142944302	0.933	0.867	2.11574682528271e-59	0	Tpd52
4.42429887001689e-58	0.536931802373141	0.955	0.927	1.00320976877633e-53	0	Adgre5
1.1116615232061e-55	1.04285976598608	0.551	0.331	2.52069250386983e-51	0	Csf1
8.7215410199687e-53	0.341526321442386	0.994	0.99	1.9776094262779e-48	0	Ptprc
5.81840555321119e-51	0.444627279670432	0.977	0.939	1.31932345919064e-46	0	Btg1
2.22796402494015e-50	0.538307755188408	0.906	0.823	5.05190842655178e-46	0	Fxyd5
1.12790455478441e-49	0.532167431046321	0.894	0.799	2.55752357797366e-45	0	Marcks
1.29825059742109e-49	0.616573350218302	0.874	0.818	2.94378322965232e-45	0	Lst1
2.17136605724075e-48	0.506094673836468	0.953	0.923	4.9235725347934e-44	0	Neat1
1.13220113490719e-47	0.867697655396951	0.641	0.455	2.56726607340205e-43	0	Cass4
1.42934316496573e-44	0.601434475475529	0.831	0.731	3.2410356265598e-40	0	Itga4
2.35697840237897e-44	0.47154786775945	0.948	0.899	5.34444852739432e-40	0	Dusp1
3.24212376536706e-44	0.826352913274045	0.508	0.336	7.35151563796981e-40	0	Gm2a
2.20025242144588e-43	0.361407723241186	0.982	0.973	4.98907236562853e-39	0	Sorl1
7.23279338825454e-41	0.452156803499262	0.951	0.941	1.64003590078672e-36	0	Dennd4a
8.57699676713165e-41	0.866459944150506	0.497	0.31	1.9448340169471e-36	0	Cd244a
1.21798541592843e-40	0.945316183172715	0.291	0.125	2.76178193061771e-36	0	Pmaip1
1.75240777361393e-40	0.880878385528686	0.337	0.165	3.97358462666958e-36	0	Atf3
8.1647775029164e-40	0.643907966021976	0.697	0.598	1.85136329878629e-35	0	Cd300a
1.06963500754857e-39	0.490800767956741	0.83	0.772	2.42539737961639e-35	0	Jund
3.54100469441006e-39	0.543815047649148	0.888	0.817	8.02922814457481e-35	0	Fos
3.95563453342243e-37	0.496490561225122	0.908	0.867	8.96940130453537e-33	0	Gcnt2
5.89894224730838e-35	0.585678585189842	0.824	0.772	1.33758515457717e-30	0	Kpna4
6.94789086741857e-35	0.521762241126113	0.818	0.773	1.57543425418716e-30	0	Tsc22d3
1.05214282265131e-34	0.510068364593594	0.842	0.817	2.38573385036184e-30	0	Klf6
3.00902529766145e-34	0.345288127372519	0.976	0.966	6.82296486244733e-30	0	Ccnd3
5.30195977219679e-34	0.554385684061767	0.817	0.794	1.20221937834562e-29	0	Txnip
1.48953136681355e-32	0.586389061600415	0.715	0.623	3.37751237424973e-28	0	Gm34455
2.04156732919899e-32	0.389965810893598	0.939	0.888	4.6292539189587e-28	0	Msrb1
1.1658096882649e-31	0.479077597249391	0.85	0.798	2.64347346814066e-27	0	Rgs2
1.6847602504715e-31	0.400385876951411	0.914	0.81	3.82019386794413e-27	0	Pla2g7
2.95688173747613e-31	0.360113876194475	0.935	0.882	6.70472933972712e-27	0	Tyrobp
9.80435735781439e-31	0.475894657880175	0.827	0.795	2.22313803088441e-26	0	Hectd1
1.15695865637236e-29	0.577268456858548	0.81	0.76	2.62340375332433e-25	0	Ifitm2
1.46924618873243e-29	0.484918485638467	0.787	0.73	3.33151573295079e-25	0	Tnfaip2
2.36315886863455e-29	0.479838219548274	0.81	0.722	5.35846273462885e-25	0	Rnf149
7.39704579497383e-28	0.354473213778424	0.941	0.895	1.67728013401032e-23	0	Ftl1
3.43036491954348e-27	0.339794372332856	0.931	0.901	7.77835245506484e-23	0	Mcl1
5.59274985313621e-27	0.392790167267438	0.904	0.872	1.26815602919864e-22	0	Gpcpd1
1.02729502677113e-26	0.610179944702759	0.562	0.459	2.32939147320353e-22	0	Neurl3
2.07885363319642e-26	0.64757847279889	0.556	0.442	4.71380061327288e-22	0	Socs3
2.32310913255415e-26	0.41449995554865	0.873	0.852	5.26764995806654e-22	0	Klf2
4.33030877305318e-26	0.360848470520214	0.906	0.871	9.81897514289808e-22	0	Fau
4.33237387133547e-26	0.6804710215871	0.484	0.346	9.82365775325318e-22	0	AU019990
1.2550657646308e-25	0.52878817817228	0.551	0.399	2.84586162130034e-21	0	Prr5l
1.32439953682263e-25	0.314296295762038	0.964	0.969	3.00307594974532e-21	0	Ssh2
1.5352673042897e-25	0.473084136468198	0.822	0.774	3.4812186124769e-21	0	Entpd1
4.58665106682726e-25	0.635743094864267	0.566	0.473	1.04002312940308e-20	0	Ppt1
1.21767918962306e-24	0.372621486463975	0.943	0.896	2.76108756247029e-20	0	Fth1
4.4979129013017e-24	0.38355152960712	0.841	0.825	1.01990175037016e-19	0	Zfp36
4.59428999551493e-24	0.421744865985585	0.753	0.701	1.04175525648301e-19	0	Ttc7
1.03562467161212e-23	0.631660490588391	0.281	0.16	2.34827894288048e-19	0	Ccdc146
2.41363248896399e-23	0.441466786282928	0.802	0.773	5.47291166872585e-19	0	Msn
5.53294554921432e-23	0.390869702115296	0.886	0.843	1.25459540328435e-18	0	Map3k5
7.19599836698814e-23	0.380274706442119	0.873	0.85	1.63169262971456e-18	0	B2m
9.65045716043895e-23	0.456087196315146	0.747	0.711	2.18824116112953e-18	0	Zfp36l2
6.97091973526984e-22	0.488418987001927	0.771	0.746	1.58065604997244e-17	0	Resf1
1.48764877086158e-21	0.433115433702486	0.691	0.61	3.37324358792863e-17	0	Gm5150
1.88615658989402e-21	0.501283052142221	0.546	0.442	4.27686006758469e-17	0	Arrdc3
6.65281446430547e-21	0.582586887164837	0.354	0.238	1.50852567978127e-16	0	Metrnl
1.25017236433025e-20	0.477273985358567	0.689	0.641	2.83476583611884e-16	0	March7
1.09902688669057e-19	0.386860719149663	0.761	0.741	2.49204346557087e-15	0	Itgal
3.46937326148638e-19	0.337827122719552	0.884	0.876	7.86680387042036e-15	0	Apbb1ip
3.48827162062766e-19	0.310662138464947	0.915	0.915	7.90965589977322e-15	0	Igf1r
8.06767166042469e-19	0.460733770032647	0.62	0.547	1.8293445490013e-14	0	Abr
8.25213643039503e-19	0.335641371926696	0.9	0.891	1.87117193559207e-14	0	Mir142hg
9.27818073683271e-19	0.604792622546563	0.449	0.342	2.10382748207682e-14	0	Il13ra1
1.07373503155998e-18	0.601216793951461	0.434	0.339	2.43469418406226e-14	0	Cd300c2
1.41435673599852e-18	0.390930091396243	0.781	0.746	3.20705389887663e-14	0	Ltb
7.54572837358778e-18	0.47650833777725	0.641	0.586	1.71099390871103e-13	0	Etv6
1.16178827258515e-17	0.291490536770111	0.9	0.887	2.63435490808684e-13	0	Xylt1
1.77210770315801e-17	0.276239001962812	0.924	0.879	4.01825421691078e-13	0	Ubb
2.89424121209385e-17	0.780748806003615	0.615	0.575	6.5626919484228e-13	0	Cdk2ap2
3.42462923474261e-17	0.484110692473786	0.649	0.595	7.76534678977888e-13	0	Nlrp3
4.58859937214276e-17	0.479458021361385	0.632	0.58	1.04046490763337e-12	0	Sntb2
4.6807840653677e-17	0.57734661907162	0.311	0.212	1.06136778682213e-12	0	Mrps15
1.40408941475889e-16	0.313120696932157	0.853	0.821	3.18377274796579e-12	0	Gab2
1.95549669310848e-16	0.448579683700354	0.705	0.693	4.43408875162347e-12	0	Cst3
2.52217407543537e-16	0.556814072875719	0.366	0.265	5.7190297160497e-12	0	Cd80
2.95614936429737e-16	0.41197395212096	0.714	0.652	6.70306868354429e-12	0	Il1rap
3.61823712007504e-16	0.779438263596123	0.433	0.355	8.20435266977014e-12	0	Dhx40
6.41068452205008e-16	0.383508814769919	0.781	0.777	1.45362271537485e-11	0	Ier5
1.09942438252723e-15	0.386147243668594	0.699	0.675	2.4929447873805e-11	0	Retreg1
1.74490519083842e-15	0.379720135038706	0.787	0.768	3.95657252022612e-11	0	Btg2
8.89306203872039e-15	0.490966562509062	0.331	0.244	2.01650181727985e-10	0	Tnfrsf1b
1.22564767649555e-14	0.37300709561487	0.819	0.799	2.77915610645366e-10	0	Cebpb
5.45210291599853e-14	0.31168061263901	0.754	0.754	1.23626433620267e-09	0	Pip4k2a
1.71593775210166e-13	0.504857467870302	0.435	0.357	3.89088885289051e-09	0	Kif23
1.93400464715523e-13	0.369441466112832	0.693	0.689	4.38535553742449e-09	0	Snap23
2.10116506196819e-13	0.619744057217582	0.337	0.247	4.76439177801286e-09	0	Egr1
3.34685180810331e-13	0.304336026670875	0.871	0.843	7.58898647487426e-09	0	Slfn2
4.22126201657789e-13	0.424297800824516	0.575	0.505	9.57171162259037e-09	0	Pde4b
4.94344377471136e-13	0.344619170539501	0.718	0.696	1.1209258759158e-08	0	Chst11
5.27951593410099e-13	0.329331263283753	0.769	0.76	1.1971302380574e-08	0	Map3k3
5.40776728089983e-13	0.403344734331217	0.676	0.671	1.22621123094404e-08	0	Rps27
8.11256906391033e-13	0.287279523486935	0.783	0.766	1.83952503524167e-08	0	Map1lc3b
8.17486404938315e-13	0.337356280160142	0.659	0.606	1.85365042319763e-08	0	Tspan13
1.17692185556932e-12	0.383845662989864	0.63	0.61	2.66867030750344e-08	0	Mbp
1.22024491238083e-12	0.381676686041135	0.702	0.684	2.76690533882353e-08	0	Tbc1d14
1.48826474462914e-12	0.487028737707614	0.499	0.456	3.37464030844659e-08	0	Ptafr
1.62513912098538e-12	0.328407720510584	0.673	0.632	3.68500295683435e-08	0	Rasa3
1.67285456449058e-12	0.383325602008719	0.664	0.651	3.79319772498239e-08	0	Slc40a1
1.74013923406451e-12	0.482173096296384	0.526	0.457	3.94576571324127e-08	0	St3gal6
2.7901000046242e-12	0.283222586013828	0.789	0.782	6.32655176048538e-08	0	Adipor1
3.26839287035496e-12	0.265600201863546	0.863	0.873	7.41108083352987e-08	0	Fgr
5.26127087748511e-12	0.508884816606275	0.25	0.172	1.19299317146975e-07	0	Gm29282
6.40133508054665e-12	0.422223863306644	0.572	0.538	1.45150272951395e-07	0	Tbc1d15
6.49926199639507e-12	0.304255355954433	0.759	0.776	1.47370765768258e-07	0	Asap1
2.16950325471408e-11	0.345975754173451	0.742	0.726	4.91934863006417e-07	0	Alcam
2.43623764874072e-11	0.273696013793865	0.878	0.884	5.52416886851958e-07	0	Fyb
2.82425299218629e-11	0.329476619471545	0.719	0.707	6.40399365978242e-07	0	Cask
3.03196301102596e-11	0.401840895146818	0.677	0.676	6.87497612750136e-07	0	Nfkbia
3.36823792008156e-11	0.40593852783309	0.548	0.509	7.63747948378495e-07	0	Crebrf
5.11539802651715e-11	0.372660833267862	0.808	0.806	1.15991650251276e-06	0	Plek
5.21710199498678e-11	0.44189071818909	0.346	0.278	1.18297787736325e-06	0	Ninj1
5.2707704663964e-11	0.323753816973162	0.766	0.779	1.19514720325538e-06	0	Ccr1
6.01632981809188e-11	0.386777076794199	0.629	0.613	1.36420278625233e-06	0	Igsf6
8.84512836062118e-11	0.344533915816632	0.477	0.396	2.00563285577085e-06	0	Ifitm1
1.17718034223689e-10	0.266710949387138	0.858	0.838	2.66925642602214e-06	0	Eif1
1.85647967726068e-10	0.394552666651432	0.593	0.569	4.2095676681886e-06	0	Peli1
1.97912795375608e-10	0.644486238479195	0.329	0.253	4.48767263514192e-06	0	Steap4
2.78854871545949e-10	0.256973153632732	0.808	0.817	6.3230342123044e-06	0	Syk
3.02364384943454e-10	0.289663400758072	0.775	0.772	6.85611242859282e-06	0	Cytip
3.16734935789225e-10	0.312777399916701	0.732	0.724	7.18196466902068e-06	0	Arhgap26
3.58546226156913e-10	0.385056344477813	0.654	0.666	8.130035678108e-06	0	Kdm6b
5.91062557524457e-10	0.398693651263461	0.275	0.204	1.34023434918671e-05	0	2010310C07Rik
8.80855492915114e-10	0.428474187363071	0.298	0.227	1.99733983018502e-05	0	Tspan2
1.02916063589917e-09	0.468478458173612	0.557	0.56	2.33362174190137e-05	0	Cxcr4
1.03358846235073e-09	0.309956144527158	0.656	0.657	2.34366183838028e-05	0	Mbnl2
1.50856824399274e-09	0.269678934421153	0.751	0.749	3.42067849325353e-05	0	Atg3
1.80797201807166e-09	0.263300200140764	0.789	0.808	4.09957655097749e-05	0	Tpt1
2.11434234694553e-09	0.465636655951499	0.378	0.312	4.79427127169899e-05	0	AW011738
2.53497322052409e-09	0.361970482041056	0.605	0.612	5.74805177753837e-05	0	Pnrc1
3.07781181562862e-09	0.444005123310429	0.44	0.394	6.9789382919379e-05	0	Gm50022
3.50405099609173e-09	0.456538641697755	0.306	0.247	7.94543563363799e-05	0	Zswim4
3.91680432085381e-09	0.406218982797125	0.412	0.365	8.88135379753602e-05	0	Hgsnat
4.16603360531752e-09	0.503332052841762	0.393	0.343	9.44648120005748e-05	0	Uvrag
4.36909065900193e-09	0.380899116759751	0.663	0.659	9.90691306928689e-05	0	Atp2b1
6.93025842490149e-09	0.44304582629928	0.439	0.398	0.000157143609784641	0	Zmiz1
7.82935653891599e-09	0.285639573690416	0.726	0.733	0.00017753065951992	0	Klf3
8.1304761109444e-09	0.398871113758267	0.419	0.35	0.000184358545815664	0	Peak1
8.2748283371371e-09	0.288997033615863	0.802	0.807	0.000187631732544584	0	Calm2
1.19786074152316e-08	0.364354834031699	0.554	0.544	0.000271614923140377	0	Washc2
1.31197279900566e-08	0.321912175990398	0.615	0.626	0.000297489832174533	0	Ptpn6
2.32430630383269e-08	0.315353170092351	0.605	0.593	0.000527036454394063	0	Xpr1
2.66629866382471e-08	0.389462542488771	0.571	0.565	0.000604583222022253	0	2310001H17Rik
3.03035695567207e-08	0.415250730098527	0.393	0.357	0.000687133439698642	0	Rpl39
7.13828465093324e-08	0.508678252265311	0.509	0.466	0.00161860604459911	0	Zeb2
1.00450317231241e-07	0.394298135785535	0.256	0.202	0.00227771094321839	0	Ctsa
1.00690487751393e-07	0.338502519560688	0.479	0.424	0.00228315680976284	0	Cd101
1.43237776418163e-07	0.438206363824654	0.297	0.239	0.00324791658028185	0	Hist1h2bc
1.89508112583122e-07	0.318690689361981	0.594	0.599	0.00429709645282229	0	Sbno2
1.90098131072977e-07	0.301800895220175	0.536	0.528	0.00431047512207975	0	Pik3r5
1.93276115091835e-07	0.379226297019468	0.503	0.479	0.00438253590970735	0	Fndc3b
2.05965448628455e-07	0.287170409287395	0.667	0.687	0.00467026654765021	0	Inpp5d
2.23189682562961e-07	0.340147290633893	0.555	0.566	0.00506082605211513	0	Rpl18a
2.38590361046157e-07	0.281808712198429	0.724	0.735	0.0054100364367216	0	Wipf1
2.43107309498609e-07	0.324133990929076	0.533	0.519	0.00551245824288095	0	Ctnnb1
2.61035627557778e-07	0.50510591707588	0.336	0.285	0.00591898285487262	0	Slco3a1
2.76551752686805e-07	0.420412216052371	0.457	0.463	0.00627081099217329	0	Rabac1
3.3190957932146e-07	0.416218343665525	0.41	0.366	0.0075260497111141	0	Dym
3.70625703252095e-07	0.346970992770302	0.558	0.572	0.00840393782124126	0	Fam32a
3.71169384446343e-07	0.332785408788659	0.573	0.589	0.00841626579232082	0	Lcp2
4.34498476704409e-07	0.45251754495914	0.551	0.542	0.00985225295927246	0	Slc38a2
4.39150489081515e-07	0.430478936817659	0.319	0.258	0.00995773733992336	0	Maml3
5.19174312662786e-07	0.327921488164289	0.392	0.343	0.0117722775396287	0	Stag1
5.41927299875317e-07	0.272325467632519	0.618	0.631	0.0122882015246728	0	Il6ra
6.2037995578632e-07	0.510745865495408	0.528	0.511	0.0140671154974548	0	Lrmda
1.21981281142054e-06	0.318323062439587	0.434	0.403	0.0276592554989607	0	Preb
1.45840550326901e-06	0.344670418098582	0.462	0.438	0.0330693447866247	0	Sirpb1a
1.50977719517246e-06	0.293372178549772	0.642	0.654	0.0342341979005355	0	Gadd45b
1.60453719616253e-06	0.404806741047775	0.252	0.203	0.0363828809229853	0	Scarb2
2.34258577686528e-06	0.299907911003641	0.625	0.641	0.0531181324904202	0	Polr2a
2.67159424098828e-06	0.360482622276102	0.311	0.267	0.0605783994144094	0	Tgfb1
2.82635661917183e-06	0.545552127475263	0.26	0.212	0.0640876363397212	0	Ptpn22
2.87889937887076e-06	0.33013238244643	0.546	0.537	0.0652790434158945	0	Nlrp12
2.95362095447455e-06	0.339735791189602	0.447	0.417	0.0669733551427103	0	Bmp2k
3.02514068505898e-06	0.3440439279135	0.335	0.296	0.0685950650337124	0	Csf1r
3.4835555449148e-06	0.314198949806638	0.556	0.556	0.078989621980943	0	Themis2
3.58910148724513e-06	0.396844647614961	0.442	0.426	0.0813828762232834	0	Cab39
6.09100836325514e-06	0.370095342732315	0.484	0.492	0.13811361463681	0	Rps25
9.62756821034932e-06	0.250319495265436	0.641	0.66	0.218305109169671	0	Man2b1
9.66876278633079e-06	0.270522769157648	0.578	0.595	0.219239196180051	0	Ptk2b
1.06254324100424e-05	0.388381548821631	0.253	0.211	0.240931679897711	0	Nap1l1
1.06269207317192e-05	0.362662096474018	0.42	0.403	0.240965427591732	0	St3gal4
1.3252129333476e-05	0.377993110210525	0.435	0.432	0.300492032636567	0	Cox17
1.5961854481026e-05	0.27304894343189	0.547	0.558	0.361935050357264	0	Rara
1.72328773827772e-05	0.296893405437912	0.606	0.619	0.390755494654473	0	Mef2a
2.37654472749547e-05	0.262347246361461	0.446	0.431	0.538881516959597	0	Sirpb1b
2.81978182575766e-05	0.390338235107449	0.261	0.216	0.63938552899055	0	Mylip
4.06947057535368e-05	0.273641789489294	0.609	0.634	0.922752452961447	0	Gsk3b
6.26497201382375e-05	0.262043140155571	0.536	0.547	1	0	Fus
6.31931093553276e-05	0.323883163888598	0.498	0.518	1	0	Cdkn1b
6.99908783063455e-05	0.350055541596826	0.367	0.353	1	0	1600010M07Rik
7.0904938653959e-05	0.291492485428288	0.594	0.626	1	0	Rpl17
7.7320441503566e-05	0.311177304563293	0.462	0.456	1	0	Plekhm3
8.31480461253623e-05	0.308128180554413	0.484	0.496	1	0	Hnrnpc
8.98817439576392e-05	0.402355297290796	0.35	0.334	1	0	Sipa1l3
0.000131715256084924	0.271789094284061	0.546	0.566	1	0	Rps10
0.000136909949435309	0.313837477580176	0.468	0.479	1	0	Atf7ip
0.000143656830403818	0.309628559792888	0.324	0.304	1	0	Mknk1
0.000162809935679051	0.423283752652228	0.404	0.399	1	0	Rock2
0.000174852775414792	0.32817989553964	0.46	0.444	1	0	A530013C23Rik
0.000199600801134008	0.36083315340631	0.286	0.261	1	0	Pnpla2
0.000203536687450091	0.269279916792911	0.587	0.627	1	0	Kmt2c
0.000215792534257682	0.302506549802056	0.263	0.224	1	0	Prkcg
0.000230683917936312	0.332600266222192	0.479	0.461	1	0	Dusp16
0.000236890650272651	0.407944147004912	0.319	0.298	1	0	Marcksl1
0.000245373092203136	0.313796448332466	0.413	0.408	1	0	Sirpb1c
0.000256242400938288	0.326727660755768	0.372	0.368	1	0	Slc44a2
0.000256680479624261	0.278642581791032	0.38	0.357	1	0	4732465J04Rik
0.000269103531057305	0.301829607096776	0.507	0.532	1	0	Pnpla7
0.00027786587588123	0.37822802250156	0.278	0.25	1	0	Vps26a
0.000286168165423496	0.399546184350131	0.466	0.46	1	0	Acsl1
0.000286915989413624	0.299662601344689	0.288	0.256	1	0	Slc44a1
0.000289614056080829	0.319907066367146	0.369	0.352	1	0	Nrros
0.000303208378255604	0.263346157303846	0.547	0.559	1	0	Zfp608
0.000401889436967348	0.32787100292314	0.366	0.357	1	0	Chsy1
0.000404329352659557	0.296427242896581	0.372	0.346	1	0	Il15
0.000420563376672348	0.3154769688242	0.295	0.264	1	0	Bcl2l11
0.000483050879729842	0.291399764818104	0.434	0.446	1	0	Rplp2
0.000516066016078738	0.292188696760437	0.502	0.524	1	0	Midn
0.000630428907201335	0.250294925598597	0.399	0.391	1	0	Rps8
0.000633404652422744	0.334890206105122	0.346	0.336	1	0	Plekho2
0.000674043316748911	0.279140839527468	0.514	0.539	1	0	Atxn7l1
0.000685553685329686	0.322800702645158	0.451	0.464	1	0	Spag9
0.000734654315486276	0.30631120808522	0.416	0.425	1	0	Yy1
0.000766808753822128	0.309139852873538	0.259	0.229	1	0	5830428M24Rik
0.000806572769604126	0.30328876826807	0.462	0.471	1	0	Ets2
0.00080786944377353	0.263191941064605	0.749	0.764	1	0	Il1r2
0.000873629903778069	0.302661984421026	0.411	0.42	1	0	Rpl8
0.000900665898441769	0.281434184906871	0.471	0.493	1	0	Rps14
0.00110853230524594	0.306647853471169	0.4	0.398	1	0	Ankhd1
0.00115612937658442	0.374746607978968	0.311	0.292	1	0	Itpkb
0.00135649781819535	0.334099336687106	0.427	0.447	1	0	Eif4ebp1
0.00136035043146829	0.30215490239786	0.371	0.358	1	0	Dip2b
0.00163500021328047	0.285550491920519	0.455	0.471	1	0	Hexim1
0.00172283890666101	0.292661402249706	0.459	0.473	1	0	Nptn
0.00184125737945568	0.370956397902289	0.333	0.328	1	0	Taok3
0.00195000494343848	0.39423784863517	0.311	0.296	1	0	Tet2
0.00197031491117804	0.322503447955759	0.278	0.266	1	0	Arpp19
0.00257416719686123	0.320898512056137	0.49	0.508	1	0	Birc3
0.00261137324523515	0.26012031093579	0.421	0.437	1	0	Ccnl2
0.00267347994957709	0.271735605534926	0.46	0.477	1	0	Pias1
0.00296633316266415	0.304007139347313	0.284	0.27	1	0	Tctex1d2
0.00303021416886544	0.272181710594309	0.433	0.441	1	0	Rbm25
0.00337609630439898	0.261179152027996	0.365	0.357	1	0	Elmsan1
0.00348677918636485	0.344921011708975	0.284	0.265	1	0	Rmdn1
0.00365401448223238	0.254438073360972	0.441	0.462	1	0	Snx20
0.00383799471014812	0.29262772145733	0.4	0.41	1	0	Klhl24
0.00435363626414604	0.264303958535554	0.544	0.577	1	0	Bcl6
0.00450732673185342	0.306849070856595	0.253	0.241	1	0	Fam104a
0.00459513270001882	0.36373422977388	0.328	0.31	1	0	Sycp2
0.00476642433900182	0.310565425972851	0.281	0.268	1	0	Gm35853
0.00498794375043762	0.279986174882653	0.365	0.357	1	0	Irs2
0.00633762596425919	0.262489566020816	0.475	0.482	1	0	Spidr
0.00813214890342846	0.316779190038209	0.308	0.302	1	0	Usp7
0.00894625410846155	0.274195016343575	0.335	0.334	1	0	4930581F22Rik
0.00938974521300507	0.268754272021699	0.413	0.426	1	0	Fuca1
0.00947091958196364	0.329024824828097	0.378	0.381	1	0	Hnrnpll
0.00976159811575395	0.265660597316338	0.363	0.374	1	0	D8Ertd738e
7.59361889784045e-83	1.00349089583159	0.952	0.695	1.72185308508532e-78	2	Retnlg
9.55985568634612e-65	0.55011199863586	1	0.972	2.16769727687898e-60	2	S100a8
4.28825748152455e-60	0.509599333337306	1	0.99	9.72362383935691e-56	2	S100a9
3.71542524963199e-47	0.567335611667395	0.977	0.855	8.42472675354054e-43	2	S100a6
4.01420110562791e-44	0.62061937229437	0.931	0.727	9.1022010070113e-40	2	Ccl6
4.76580447686418e-38	0.462614595637074	0.907	0.671	1.08064616512895e-33	2	Lyz2
1.93310193497985e-35	0.460013668738716	0.866	0.606	4.3833086375668e-31	2	Wfdc21
3.24208782209961e-30	0.499969067578487	0.767	0.506	7.35143413661086e-26	2	Mmp8
1.32704380545501e-28	0.502773061926277	0.779	0.564	3.00907182886923e-24	2	Mgst1
6.60472695018091e-28	0.3258092669774	0.989	0.89	1.49762183595352e-23	2	S100a11
1.57156263188056e-26	0.495944335887851	0.801	0.599	3.56351826778916e-22	2	Prr13
2.38279903798847e-25	0.349319798313477	0.96	0.821	5.40299681863885e-21	2	Gda
2.66252718488842e-22	0.490024240801403	0.541	0.361	6.0372803917345e-18	2	Rdh12
5.28314584383141e-22	0.431898900807598	0.568	0.379	1.19795332008877e-17	2	Sephs2
2.94213034580323e-21	0.340353989408539	0.652	0.456	6.67128055910884e-17	2	Adam8
1.1534771618833e-19	0.377156174798611	0.79	0.625	2.61550946457039e-15	2	Glrx
3.03176689836362e-19	0.309991534480359	0.745	0.564	6.8745314420395e-15	2	Cpd
1.16908495046582e-17	0.371010052758617	0.494	0.334	2.65090012518124e-13	2	Timp2
2.64837279844917e-17	0.27439549001369	0.909	0.739	6.00518532048349e-13	2	Mmp9
3.74196871272171e-17	0.274062956769727	0.969	0.857	8.48491405609647e-13	2	Hp
2.11393781147245e-16	0.311974368948401	0.546	0.383	4.79335398751377e-12	2	Stx11
6.06128032091638e-16	0.342597758036641	0.696	0.532	1.37439531276779e-11	2	Gadd45a
3.09369293484269e-15	0.340958604747436	0.415	0.275	7.01494872975581e-11	2	Asb7
3.53391549142524e-15	0.315146381092277	0.689	0.526	8.01315337680674e-11	2	Cyp4f18
3.99671613358094e-15	0.346200024746601	0.529	0.367	9.06255383289478e-11	2	Rflnb
4.59808790973003e-15	0.265318333896476	0.739	0.569	1.04261643353128e-10	2	Lilr4b
5.93363842474126e-15	0.270950241340104	0.908	0.758	1.34545251281008e-10	2	Zyx
7.09473720283523e-15	0.301987317274128	0.735	0.556	1.60873166074289e-10	2	Mcemp1
9.15796185645606e-15	0.305085313588155	0.661	0.484	2.07656785095141e-10	2	Lgals3
1.31694169447915e-14	0.319901431024828	0.548	0.398	2.98616529223148e-10	2	Klra2
1.77618833693837e-14	0.359121452613308	0.477	0.333	4.02750705400776e-10	2	Mirt2
4.91023471404968e-14	0.332753199133409	0.469	0.319	1.11339572141076e-09	2	Chil1
5.41015137976281e-14	0.257367358769248	0.912	0.751	1.22675182536122e-09	2	Sell
1.57264734110345e-13	0.276429870546369	0.639	0.476	3.56597784595208e-09	2	Actn1
1.60104905466212e-13	0.290420981854672	0.792	0.639	3.63037873144637e-09	2	Plaur
1.87313168746063e-13	0.284963650063643	0.508	0.359	4.24732610131697e-09	2	Creg1
1.18707765755093e-12	0.270293599459815	0.672	0.519	2.69169858849673e-08	2	Cnn2
1.3218890103635e-12	0.272757622253447	0.506	0.363	2.99738333099923e-08	2	Mgam
1.62077513480625e-12	0.252353162564407	0.983	0.868	3.67510761817318e-08	2	Actg1
4.12270947333471e-12	0.273928742780833	0.673	0.526	9.34824373078646e-08	2	Pgd
6.517267476679e-12	0.256799847669944	0.676	0.515	1.47779040033696e-07	2	Gapdh
8.18000632564581e-12	0.251050329315155	0.804	0.655	1.85481643434019e-07	2	Pira2
9.22806624333471e-12	0.268003036786373	0.472	0.338	2.09246402067614e-07	2	Fpr1
1.10008839903832e-11	0.251818269596149	0.693	0.545	2.49445044481938e-07	2	Vsir
1.33738130131674e-11	0.253044929715275	0.721	0.582	3.0325121007357e-07	2	Por
1.9634234709739e-11	0.309309746129267	0.389	0.264	4.45206272043332e-07	2	Cd3d
2.60547458781762e-11	0.286142518107545	0.624	0.484	5.90791362787644e-07	2	Rab5if
2.5448481789544e-10	0.265888705836165	0.393	0.279	5.77044324577909e-06	2	Nampt
2.87790662240491e-10	0.253002120632554	0.282	0.184	6.52565326630314e-06	2	9830107B12Rik
4.62156845605782e-10	0.272663885084574	0.306	0.206	1.04794064741111e-05	2	A530064D06Rik
4.17972867814106e-09	0.297521563056389	0.284	0.195	9.47753477768485e-05	2	Smpdl3a
3.8970868801286e-08	0.277383545095448	0.355	0.261	0.00088366445006916	2	Lamtor4
5.86712566822905e-231	2.50039541359566	0.828	0.293	1.33037074527094e-226	3	Cstdc4
3.07785005744107e-209	2.4406969278423	0.718	0.202	6.97902500524764e-205	3	Cstdc5
4.07922842122539e-206	2.05394322509839	0.87	0.389	9.24965044512858e-202	3	Stfa2l1
3.9272539212769e-101	2.11203375933776	0.328	0.064	8.90504826649537e-97	3	Stfa2
1.08627061825648e-100	0.785147324933813	1	0.972	2.46311862689658e-96	3	S100a8
2.58214899151819e-96	0.681875954468504	1	0.99	5.85502283826751e-92	3	S100a9
1.37344837447039e-70	1.10996390983164	0.915	0.705	3.11429418911161e-66	3	Retnlg
7.56696758757414e-61	0.684632469960603	0.983	0.855	1.71580990048244e-56	3	S100a6
2.94172932499268e-56	0.476912804548599	0.996	0.889	6.67037124442091e-52	3	S100a11
1.87043442688864e-54	0.746363517755978	0.866	0.608	4.24121006297e-50	3	Wfdc21
5.35613184882493e-50	0.590244102240664	0.905	0.674	1.21450289672105e-45	3	Lyz2
1.88424239565661e-38	0.529177430331821	0.943	0.726	4.27251963215136e-34	3	Ccl6
3.44775008393548e-36	0.55718230632179	0.737	0.469	7.81777331532369e-32	3	Lgals3
1.3771390238705e-35	0.55522528347016	0.783	0.547	3.12266273662636e-31	3	Mcemp1
1.8513426678293e-33	0.523785681512039	0.82	0.596	4.19791949930295e-29	3	Prr13
5.32485166605743e-33	0.509592823424083	0.55	0.322	1.20741011527852e-28	3	Timp2
1.81816210962504e-30	0.455499382159221	0.759	0.499	4.12268258357478e-26	3	Gapdh
2.41225612197281e-30	0.429054520490227	0.772	0.551	5.46979075657334e-26	3	Lcn2
2.51158391908686e-29	0.37254145171536	0.952	0.76	5.69501653652945e-25	3	Arhgdib
3.67204040673579e-28	0.348503456158095	0.985	0.868	8.32635162227339e-24	3	Actg1
4.34817110444611e-28	0.425272960694973	0.939	0.769	9.85947797933156e-24	3	Pglyrp1
3.87783039077696e-27	0.29996561151723	1	0.959	8.79298041108676e-23	3	Tmsb4x
9.71301597851681e-25	0.499704930164891	0.734	0.515	2.20242637312869e-20	3	Mmp8
4.18127551701203e-24	0.464197529549559	0.779	0.566	9.48104223482479e-20	3	Mgst1
7.12507284693485e-24	0.379665739797386	0.878	0.678	1.61561026804248e-19	3	Prdx5
6.31350349471939e-23	0.436669220283199	0.525	0.327	1.43158691742762e-18	3	Fpr1
8.95083550503722e-23	0.347084714869439	0.586	0.375	2.02960195076719e-18	3	Stx11
1.74546653451007e-22	0.391340673622335	0.566	0.356	3.95784536700159e-18	3	R3hdm4
1.06937934163516e-21	0.34454804363579	0.937	0.748	2.42481765715773e-17	3	Rac2
1.2130897752934e-21	0.351697662292813	0.82	0.619	2.75068106547779e-17	3	Atp6v1g1
1.09137373417044e-20	0.311089072785866	0.963	0.831	2.47468994223146e-16	3	Coro1a
1.7542654883011e-20	0.30124993704007	0.984	0.855	3.97779699472275e-16	3	Hp
5.57689535963045e-20	0.33960230855887	0.849	0.652	1.26456102279621e-15	3	Gpx1
9.59778746398218e-20	0.254427363970055	0.995	0.916	2.17629830745796e-15	3	H3f3a
1.27455419187424e-19	0.359334804478482	0.635	0.434	2.89005163007484e-15	3	Aldoa
7.32155387873884e-19	0.326165404254509	0.804	0.615	1.66016234200403e-14	3	Gpsm3
9.92661869938333e-19	0.372646331764482	0.509	0.327	2.25086079008517e-14	3	Mirt2
1.04845290592386e-18	0.33921514825157	0.549	0.361	2.37736696418236e-14	3	Rdh12
2.0608199257736e-18	0.260060922989259	0.997	0.89	4.67290918169163e-14	3	Fth1
3.8532141467054e-18	0.337329191708237	0.742	0.546	8.73716307765449e-14	3	Dhrs7
9.70178920412603e-18	0.31944493246588	0.974	0.823	2.19988070203558e-13	3	Alox5ap
4.61914254997371e-17	0.393259582480851	0.683	0.499	1.04739057320654e-12	3	Tspo
7.17703620829818e-17	0.297859761089659	0.922	0.74	1.62739296023161e-12	3	Cd52
7.76053558195672e-17	0.303714428050061	0.513	0.329	1.75970144320869e-12	3	Plp2
3.3611891961873e-16	0.274746142568667	0.933	0.767	7.62149650235471e-12	3	Pfn1
5.54085298874829e-16	0.255705192586538	0.999	0.874	1.25638841519868e-11	3	Tyrobp
1.26264369937475e-15	0.286522622653574	0.802	0.623	2.86304458833224e-11	3	Glrx
1.40042161437109e-15	0.338354396290077	0.521	0.354	3.17545601058645e-11	3	Mrgpra2b
1.5239127459885e-15	0.304429197421722	0.735	0.536	3.45547215152892e-11	3	Sh3bgrl3
1.65884368167379e-15	0.290336596682184	0.979	0.847	3.76142804819531e-11	3	Hmgb2
4.82971202087891e-15	0.31421529861826	0.751	0.579	1.09513720073429e-10	3	Sem1
6.92921823239544e-15	0.251708163072137	0.911	0.74	1.57120023419567e-10	3	Mmp9
9.0279673241222e-15	0.284703662628488	0.659	0.477	2.04709159074471e-10	3	Rab5if
1.41563214893336e-14	0.274790955456349	0.656	0.475	3.2099458977064e-10	3	Il1f9
4.29603419280301e-14	0.253263515228177	0.607	0.43	9.74125753218082e-10	3	Lmo4
7.15109538541172e-14	0.303808607075826	0.754	0.581	1.62151087864211e-09	3	Slc2a3
1.26414581022157e-13	0.253710889913551	0.886	0.736	2.8664506246774e-09	3	Arpc5
4.07449589121328e-13	0.268456486759775	0.578	0.415	9.23891943332611e-09	3	Fis1
9.14734114646106e-13	0.260777528111722	0.533	0.374	2.07415960496004e-08	3	Pram1
1.16086038350601e-12	0.264218207688518	0.426	0.285	2.63225091959987e-08	3	Rnasel
4.85186105916935e-12	0.266670227297666	0.37	0.242	1.10015949516665e-07	3	Nfe2
7.67254329783971e-12	0.508632393676172	0.413	0.281	1.73974919278515e-07	3	Wfdc17
7.92374480142886e-12	0.378324697915517	0.282	0.174	1.79670913372399e-07	3	Acta2
8.99860891143182e-12	0.267271565948565	0.591	0.433	2.04043457066717e-07	3	Hcst
2.44595613158157e-11	0.25813266993214	0.677	0.513	5.54620552836122e-07	3	Limd2
2.60785786080685e-11	0.268846355917757	0.54	0.39	5.91331769937953e-07	3	Cdkn2d
5.55333986731064e-11	0.276473223500538	0.313	0.202	1.25921981491269e-06	3	Rgs18
6.06030797601997e-11	0.280308636717516	0.751	0.614	1.37417483356253e-06	3	Lrg1
6.0780040177431e-11	0.257916388193307	0.679	0.519	1.37818741102325e-06	3	Cnn2
4.99009386223779e-10	0.306053585003428	0.398	0.273	1.13150378326242e-05	3	G0s2
2.08463497184536e-08	0.47912415535814	0.405	0.305	0.000472690979865936	3	Asprv1
6.77627508484427e-06	0.376361757181976	0.5	0.4	0.153652037548844	3	Ifitm1
4.17047686965945e-238	2.7814569665802	0.739	0.14	9.45655630195279e-234	7	Rsad2
2.18488014657946e-225	2.66069707336001	0.739	0.147	4.95421573236893e-221	7	Slfn5
5.93309724121735e-182	2.23517527782013	0.876	0.324	1.34532979944603e-177	7	Isg15
5.85980158873321e-172	1.97277306088666	0.433	0.048	1.32871001024526e-167	7	Ifit1
3.53699441200008e-171	1.59189565972024	0.378	0.032	8.02013482921018e-167	7	Ifit3b
7.07052291251474e-169	2.0616861548012	0.555	0.095	1.60324107041272e-164	7	Herc6
1.57877434645883e-162	1.51387735728641	0.256	0.009	3.57987083059539e-158	7	Ifit3
7.61030214758474e-158	1.72156283241526	0.685	0.172	1.72563601196484e-153	7	Slfn8
5.46194294126342e-129	1.75456468306612	0.718	0.238	1.23849556193148e-124	7	Oasl1
1.78087126593798e-127	1.50115259006576	0.821	0.334	4.03812559551437e-123	7	Rtp4
3.11097030362017e-119	1.62854323509728	0.578	0.151	7.05412516345875e-115	7	Ifih1
3.90881737842811e-112	1.41867992488845	0.708	0.261	8.86324340558574e-108	7	Oas3
6.61163084228431e-111	1.52997944438355	0.939	0.623	1.49918729348797e-106	7	Slfn4
2.31940530578774e-110	1.44861133683559	0.599	0.175	5.2592515308737e-106	7	Gm13822
4.83665529831944e-110	1.37840104223144	0.29	0.033	1.09671158889393e-105	7	Ifi47
9.85979403044131e-105	1.57459787209069	0.475	0.114	2.23570829640257e-100	7	Cmpk2
5.28976007381849e-99	1.40290985418587	0.655	0.233	1.19945309673834e-94	7	Irf7
3.85098034883876e-93	1.16082608549705	0.317	0.05	8.73209794099189e-89	7	Usp18
9.93541933874083e-91	1.45718089089743	0.578	0.194	2.25285633505948e-86	7	Parp14
3.8727154916725e-90	1.67528987018226	0.559	0.189	8.7813823773674e-86	7	Gbp7
1.39341296693035e-89	1.50619341908526	0.471	0.128	3.15956390251458e-85	7	Rnf213
1.65178206171626e-89	1.28100814246847	0.387	0.082	3.74541582494162e-85	7	Irgm1
1.37782704330523e-88	1.24595002681019	0.586	0.197	3.12422282069462e-84	7	Oas2
6.26072712073235e-84	1.15435546986503	0.859	0.508	1.41961987462606e-79	7	Trim30a
1.00833368609979e-78	1.30425717642173	0.714	0.335	2.28639663323127e-74	7	Stat1
1.12492156704205e-73	1.40769634756841	0.666	0.305	2.55075965326784e-69	7	Ly6e
3.81655182563127e-73	1.47455912778389	0.744	0.411	8.6540312646189e-69	7	Ddx60
2.00551412522436e-70	1.07236138698532	0.832	0.508	4.54750327894624e-66	7	Sp100
2.12111257948877e-63	1.11299366475875	0.559	0.229	4.8096227739908e-59	7	Ddx58
2.64025843494443e-63	1.15327429575253	0.866	0.596	5.98678600123649e-59	7	Ifitm3
2.87272594693906e-63	0.994344060243878	0.317	0.075	6.51390608468432e-59	7	Isg20
1.07376072333781e-62	1.75238202875095	0.494	0.185	2.43475244016849e-58	7	Gbp2b
1.39161295336766e-62	1.04294411708574	0.412	0.129	3.15548237176118e-58	7	Trafd1
8.35040622603359e-61	1.14956356690747	0.763	0.428	1.89345461175312e-56	7	Smchd1
4.67511546658821e-60	0.94952731023118	0.891	0.67	1.06008243204888e-55	7	Slfn1
1.44273573915973e-57	0.861822149630424	0.25	0.051	3.27140328854468e-53	7	Xaf1
2.65005667427975e-57	1.5794422457397	0.706	0.401	6.00900350892933e-53	7	Ifi27l2a
4.53394677470571e-54	1.37727327748569	0.443	0.165	1.02807243116452e-49	7	Gbp2
1.52252670981607e-52	0.944090749975314	0.3	0.08	3.45232931450795e-48	7	Igtp
6.10241972766438e-49	0.990980719699884	0.294	0.081	1.3837236732479e-44	7	Stat2
8.75156609070533e-48	1.38545176558243	0.569	0.295	1.98441761106743e-43	7	Plac8
8.51656416324446e-47	0.994985906735945	0.479	0.206	1.93113092401568e-42	7	Parp9
1.96842381402114e-46	0.958859514176223	0.321	0.098	4.46340099829294e-42	7	Irgm2
8.73278937939577e-46	0.836753667678014	0.351	0.118	1.98015999177799e-41	7	Dtx3l
1.25621375556207e-45	0.910353765292634	0.286	0.08	2.848464690737e-41	7	Epsti1
1.51451585595017e-44	1.46966860368347	0.305	0.092	3.43416470336702e-40	7	Cd274
2.56051037358476e-42	0.932357390099212	0.676	0.432	5.80595727210345e-38	7	Samd9l
1.2496635468943e-40	0.78816177819063	0.372	0.139	2.83361209258284e-36	7	H2-T24
2.47362888202507e-38	0.947140317407682	0.651	0.404	5.60895348999185e-34	7	9930111J21Rik2
3.51219056380806e-38	0.623263504962138	0.956	0.837	7.96389210343478e-34	7	Slfn2
4.49153866015819e-38	0.848452046855984	0.372	0.148	1.01845639119087e-33	7	Tap1
1.55387155066799e-35	0.869556431502165	0.351	0.14	3.52340374113966e-31	7	Ifit1bl2
4.3466929431135e-35	0.837396278797733	0.632	0.4	9.85612624850986e-31	7	H2-T23
2.16449390614429e-32	0.707727147942053	0.887	0.673	4.90798993218217e-28	7	Fgl2
3.38062441687553e-32	0.67051619663759	0.937	0.843	7.66556586526526e-28	7	Samhd1
1.58036468996851e-30	0.813488177378451	0.517	0.293	3.58347693450359e-26	7	1600014C10Rik
4.60116668534451e-29	0.715490772350891	0.401	0.188	1.04331454590187e-24	7	Gm12185
9.20459552903249e-29	0.552663618163621	0.952	0.844	2.08714203620812e-24	7	B2m
1.29435854394789e-28	0.748384576485482	0.689	0.453	2.93495799840183e-24	7	Zc3hav1
4.00538749218578e-28	0.484456073139943	0.979	0.909	9.08221613853126e-24	7	H2-D1
4.14953582154808e-26	0.664168162001619	0.355	0.168	9.40907247536027e-22	7	Gm20559
4.33519072918317e-26	0.725540412588158	0.454	0.248	9.83004497842284e-22	7	Irf9
5.76934356902585e-26	0.718647041085988	0.643	0.436	1.30819865427661e-21	7	Tor1aip1
3.65078698388825e-25	0.698155377398921	0.269	0.106	8.27815948596661e-21	7	Ctss
5.66926688151541e-25	0.705046311555703	0.523	0.305	1.28550626538362e-20	7	AW011738
2.58990108526176e-24	0.728671726862888	0.366	0.18	5.87260071083104e-20	7	Clec2d
5.68862822779447e-23	0.606300738757979	0.712	0.536	1.2898964506524e-18	7	H2-K1
1.03021589953873e-22	0.582393072024781	0.639	0.415	2.33601455220408e-18	7	Prr5l
1.51091679803694e-22	0.71363679603927	0.473	0.276	3.42600383954876e-18	7	Sppl2a
1.80931220250979e-22	0.740771004932174	0.454	0.275	4.10261541919094e-18	7	Psmb8
2.5964201521764e-22	0.658163428912591	0.5	0.312	5.88738269505999e-18	7	Psmb9
7.57208630647755e-21	0.484966201425676	0.836	0.684	1.71697056999378e-16	7	Sdcbp
8.27906818381759e-21	0.641515098527702	0.403	0.215	1.87727871068064e-16	7	Dclre1c
1.32478623300391e-17	0.55695927944093	0.42	0.252	3.00395278333636e-13	7	Lgals9
2.13736946560476e-17	0.739755087359817	0.366	0.206	4.84648526325879e-13	7	Ascc3
3.60197921062963e-17	0.587341009735496	0.305	0.159	8.16748786010268e-13	7	Zcchc2
8.03061927237228e-17	0.502660553937789	0.286	0.141	1.82094292001041e-12	7	Hsh2d
1.3368877271076e-16	0.696689729428323	0.714	0.579	3.03139292121648e-12	7	Irf1
1.39408524454116e-16	0.511926563999169	0.368	0.21	3.16108829199707e-12	7	Tdrd7
1.85540027141876e-16	0.495347053570518	0.603	0.431	4.20712011544204e-12	7	Trim12c
2.60268496763913e-16	0.286090382551945	1	0.968	5.90158816412173e-12	7	Srgn
4.62215214612082e-16	0.514374579782191	0.557	0.37	1.0480729991329e-11	7	Csf1
8.08010408554331e-16	0.514440587321999	0.559	0.399	1.83216360139695e-11	7	Chmp4b
4.97718063339528e-15	0.439016287256644	0.849	0.732	1.12857570862238e-10	7	Tnfaip2
9.60885055422363e-15	0.365385860122338	0.901	0.787	2.17880686317021e-10	7	Txnip
1.1969800546348e-14	0.571871121028433	0.456	0.302	2.7141522738844e-10	7	Casp4
1.63546597018796e-14	0.432879980817606	0.279	0.146	3.7084190874012e-10	7	Adar
7.72577033189053e-14	0.543355833545324	0.418	0.255	1.75181842275618e-09	7	Steap4
2.01947206738965e-13	0.338703622345865	0.977	0.862	4.57915291280604e-09	7	Il1b
3.06739004831964e-13	0.35152432573197	0.918	0.826	6.95530693456479e-09	7	Txn1
3.45708809622753e-13	0.28021231339731	0.958	0.895	7.83894725819593e-09	7	Msrb1
4.52659624811067e-13	0.474454162792084	0.414	0.271	1.02640569925909e-08	7	Tapbp
1.40565371895058e-12	0.311007187679224	0.973	0.904	3.18731980772044e-08	7	Dusp1
3.25088994320273e-12	0.440024625023975	0.597	0.469	7.37139294621219e-08	7	Usp25
3.85755802188455e-12	0.38890588551576	0.794	0.695	8.74701281462322e-08	7	Irf2
4.10792911135099e-12	0.408983853638112	0.292	0.164	9.31472925998837e-08	7	Tmem140
7.66349555735405e-12	0.431820282368733	0.681	0.541	1.73769761763003e-07	7	Trim30b
1.16878935112563e-11	0.419457083421832	0.426	0.287	2.65022985367737e-07	7	Morc3
1.52328505811618e-11	0.455515136385225	0.529	0.398	3.45404886927845e-07	7	Slc15a3
2.06138855305656e-11	0.410493897986743	0.336	0.214	4.67419854405576e-07	7	Cmtr1
4.13943261801185e-11	0.479672150992137	0.376	0.25	9.38616346134187e-07	7	Ankfy1
1.03431602891155e-10	0.686201786997025	0.41	0.287	2.34531159555695e-06	7	Nampt
1.5533017149384e-10	0.274018754400537	0.962	0.927	3.52211163862281e-06	7	Neat1
2.00701075218454e-10	0.408241034452273	0.303	0.188	4.55089688057845e-06	7	Rnf114
2.15708489519033e-10	0.305244607742162	0.863	0.745	4.89118999984407e-06	7	Itga4
2.23492361129209e-10	0.367707487023891	0.452	0.32	5.06768928860481e-06	7	Unc93b1
3.4854537858636e-10	0.349058861708342	0.779	0.685	7.90326645944572e-06	7	Cst3
4.68901092095517e-10	0.320117398795504	0.624	0.482	1.06323322632658e-05	7	Ppt1
5.68990841695417e-10	0.430529089129143	0.443	0.312	1.29018673354436e-05	7	Apobec1
5.87924406028273e-10	0.27262066681948	0.929	0.821	1.33311859066911e-05	7	Lst1
1.44725476320657e-09	0.336872503906875	0.851	0.762	3.28165017557089e-05	7	Arid4a
2.02635429663565e-09	0.300401268831015	0.863	0.762	4.59475836762133e-05	7	Ifitm2
3.37876992574974e-09	0.254610422831091	0.929	0.812	7.66136080663753e-05	7	Marcks
4.5270114876325e-09	0.455856108014518	0.263	0.158	0.000102649985482067	7	Pmaip1
9.65202664130995e-09	0.276442911256225	0.737	0.606	0.000218859704091703	7	Tspan13
1.19135316078656e-08	0.313323171385797	0.691	0.561	0.000270139329208352	7	Peli1
1.19785926449372e-08	0.506626204384081	0.37	0.262	0.000271614588223951	7	Fcgr4
1.50244345156747e-08	0.3826396201503	0.349	0.24	0.000340679052642924	7	Ifi27
1.68553705854461e-08	0.356030608329333	0.424	0.312	0.00038219552802499	7	Shisa5
1.83087744839722e-08	0.253119486641423	0.859	0.771	0.000415151461424069	7	Grina
2.85565361311065e-08	0.416749529630864	0.624	0.511	0.00064751945677284	7	Pde4b
3.22817879111206e-08	0.279659179305312	0.908	0.819	0.000731989540884659	7	Zfp36
3.58081239177804e-08	0.254810581854759	0.847	0.763	0.000811949209835671	7	Cytip
3.73604131643998e-08	0.333203730673545	0.884	0.821	0.000847147368502766	7	Hdc
7.06502217925647e-08	0.295966422370666	0.821	0.718	0.0016019937791464	7	Pim1
7.28097943004493e-08	0.399072885625599	0.296	0.203	0.00165096208576269	7	Psme1
8.836622957906e-08	0.273469328609239	0.849	0.778	0.00200370425570518	7	Tsc22d3
2.06528294129201e-07	0.284878471716683	0.662	0.543	0.00468302906937963	7	Themis2
3.86788503918924e-07	0.360563000463405	0.452	0.35	0.0087704293263616	7	Cyld
4.1055860095018e-07	0.304988040954469	0.494	0.381	0.00930941627654534	7	Adam17
4.1502899600483e-07	0.278203956504226	0.62	0.491	0.00941078248440951	7	Cass4
4.95376053266517e-07	0.296737221948922	0.811	0.748	0.0112326520078183	7	Ltb
5.19075228840648e-07	0.316804128814805	0.271	0.18	0.0117700308139617	7	Trim56
5.87152903642184e-07	0.30387569796641	0.466	0.35	0.0133136920900865	7	4732465J04Rik
6.76797664012139e-07	0.268308424558578	0.336	0.232	0.0153463870314752	7	Mpeg1
3.123134248626e-06	0.31237312100629	0.637	0.547	0.0708170690875946	7	Lamp2
3.56073871865895e-06	0.256799796647716	0.267	0.179	0.0807397504455917	7	Ddx24
4.8567535650818e-06	0.314330585477381	0.265	0.183	0.11012688708823	7	Tor1aip2
7.78955435100066e-06	0.361372862408019	0.458	0.366	0.17662814490894	7	Dhx40
9.20091729098572e-06	0.31926518878687	0.305	0.222	0.208630799573101	7	Rnpep
9.87079624511704e-06	0.312558076172268	0.393	0.307	0.223820304858029	7	Trim25
1.03376560160536e-05	0.254735514896667	0.704	0.627	0.234406350164016	7	Tmbim6
1.13083099693518e-05	0.261552297594944	0.349	0.257	0.256415928555053	7	Pnpla2
1.44550173428661e-05	0.318414288001874	0.311	0.23	0.32776751824949	7	Amn1
1.55907850512039e-05	0.292477071024916	0.508	0.423	0.353521051036049	7	Cox17
1.94015810699713e-05	0.252742618613973	0.721	0.637	0.439930850761598	7	Klf13
3.60179664338331e-05	0.314357210812012	0.357	0.271	0.816707388887166	7	Fndc3a
5.81247270752567e-05	0.353035403537391	0.256	0.186	1	7	Ripk1
8.09922364904763e-05	0.290622166460868	0.437	0.363	1	7	D8Ertd738e
8.42496662037868e-05	0.283386668321803	0.305	0.232	1	7	Eef1b2
8.88707544308774e-05	0.280567108946701	0.368	0.285	1	7	Fas
0.000241651986700928	0.255350967762843	0.256	0.192	1	7	Mob4
0.00026727027123364	0.297739939369842	0.292	0.22	1	7	Hist1h2be
0.00090066934922772	0.274218219617956	0.374	0.315	1	7	Bri3
0.0020514900170981	0.26938757223426	0.418	0.367	1	7	Ppp4r3b
0.00920693797344407	0.455694752114606	0.347	0.3	1	7	Wfdc17
3.16686759775639e-119	1.20839070080091	1	1	7.18087227791262e-115	9	Gm42418
2.71691683663458e-110	1.52153963219028	0.963	0.989	6.16060892706891e-106	9	Camk1d
3.76335296730937e-38	0.97605087329181	0.885	0.942	8.53340285337401e-34	9	Arhgap15
8.66310234662908e-38	1.28667836389728	0.796	0.789	1.96435845709814e-33	9	Hbb-bs
9.03025601772096e-30	0.752681453964291	0.896	0.966	2.04761055201823e-25	9	Tmcc1
5.93074539520323e-29	1.74678680793042	0.604	0.503	1.34479651836233e-24	9	Syne1
8.03135470815676e-28	0.866105473874771	0.824	0.938	1.82110968007455e-23	9	Svil
8.77998576737859e-26	1.05528121726509	0.741	0.813	1.99086177275309e-21	9	Mctp1
3.81233743679333e-25	1.03828264939415	0.783	0.845	8.64447513792887e-21	9	Cers6
5.78918162771113e-25	0.838613342684313	0.815	0.897	1.3126969340835e-20	9	Pbx1
7.35029148064783e-25	0.701138584226646	0.857	0.959	1.6666785932369e-20	9	Cmip
4.20568778247239e-22	1.88290112247762	0.515	0.424	9.53639704675614e-18	9	Dach1
1.364186094733e-21	0.888937110565517	0.741	0.877	3.09329196980708e-17	9	Elmo1
9.9875957597714e-21	0.637123599189837	0.893	0.978	2.26468733852816e-16	9	Picalm
1.73878409671567e-20	0.667536382554872	0.78	0.925	3.94269293930279e-16	9	Fam49b
4.15976622723697e-19	1.83453197534259	0.311	0.18	9.43226992025984e-15	9	Abca13
5.94066747242451e-19	1.26872242173578	0.613	0.662	1.34704634937226e-14	9	Msra
4.21100077811476e-18	0.545971135374135	0.88	0.976	9.54844426437521e-14	9	Lyst
1.01484949767327e-15	0.814594808438956	0.702	0.846	2.30117123597415e-11	9	Baz2b
3.36540244331583e-15	0.64356993975184	0.798	0.933	7.63105004021864e-11	9	Akap13
3.70696968625888e-15	0.901784520941932	0.683	0.809	8.40555376359202e-11	9	Prkcb
3.00193829211001e-14	0.7340212126256	0.765	0.881	6.80689507735944e-10	9	Nedd9
4.84121055320148e-14	0.682215124847704	0.783	0.931	1.09774449293844e-09	9	Igf1r
2.46640798521648e-13	1.43375232905811	0.346	0.245	5.59258010647836e-09	9	Adpgk
5.33839240745417e-13	0.620588043479745	0.772	0.931	1.21048047839023e-08	9	Celf2
8.31558989034136e-13	0.709414922086164	0.691	0.844	1.8855600076349e-08	9	Ankrd44
8.37839126886881e-13	1.35918255268706	0.485	0.465	1.899800220216e-08	9	Atxn10
2.8127609388469e-12	0.881488973798834	0.617	0.742	6.37793542883534e-08	9	Vav3
9.44871293882494e-12	0.706633610295545	0.687	0.851	2.14249565887855e-07	9	Tnrc6b
1.14572818599912e-11	0.571426928423445	0.752	0.93	2.59793866175301e-07	9	Dock2
1.42442743001742e-11	1.31230965028223	0.476	0.471	3.2298891975645e-07	9	Lrrk2
1.76569867606435e-11	0.575951362727432	0.883	0.979	4.00372174797592e-07	9	Ccnd3
2.79934397724793e-11	0.490543717289546	0.859	0.975	6.34751246840967e-07	9	Lyn
3.20085230985307e-11	0.3077058989594	0.2	0.433	7.25793261259185e-07	9	St3gal4
3.28379460368732e-11	0.267932816500991	0.241	0.505	7.446004263861e-07	9	Mxi1
6.27847506336415e-11	0.687258431238738	0.757	0.884	1.42364422061782e-06	9	Pag1
2.96556706757726e-10	0.293237089615518	0.235	0.492	6.72442332573143e-06	9	Notch1
3.42508877847618e-10	0.315800471209359	0.235	0.483	7.76638880519474e-06	9	Ccm2
6.0641615288565e-10	0.251517774949653	0.185	0.393	1.37504862666821e-05	9	Elf1
6.52548562452453e-10	1.47423788161877	0.409	0.374	1.47965386536094e-05	9	Lims1
6.60887267691144e-10	0.626028695312468	0.704	0.914	1.49856187948967e-05	9	Skap2
7.77257982577244e-10	0.261003919813945	0.126	0.29	1.7624324754939e-05	9	Bcl2l11
2.41204026131127e-09	0.255636484191069	0.222	0.451	5.4693012925233e-05	9	Zfp652
2.52043276844534e-09	0.298764753982721	0.157	0.342	5.7150813024498e-05	9	Rps26
2.71218795813531e-09	0.356038965867743	0.146	0.318	6.14988619507182e-05	9	Zfand6
3.63302144104514e-09	0.259261195339816	0.207	0.418	8.23787611756985e-05	9	Ythdc1
3.81460917553404e-09	0.332628321243013	0.157	0.333	8.64962630552344e-05	9	Rab43
4.60969705806418e-09	0.722452585063052	0.659	0.785	0.000104524880791605	9	Dleu2
4.80180812740446e-09	1.17791422055068	0.533	0.605	0.000108880999288896	9	Iqgap2
5.61324189687138e-09	0.294271517073504	0.207	0.425	0.000127280260011559	9	Smad4
6.24592781408331e-09	0.308616259330463	0.187	0.391	0.000141626413184339	9	Ampd3
6.92867724960279e-09	0.416710418897554	0.865	0.976	0.000157107756634743	9	Ripor2
7.4484044409674e-09	0.268494300020641	0.143	0.315	0.000168892570698936	9	Stx7
9.0017263782259e-09	0.302859934196776	0.137	0.301	0.000204114145626272	9	Vgll4
9.41566983281751e-09	1.09068147257606	0.554	0.656	0.000213500313459137	9	App
1.05327483318508e-08	0.264085618130253	0.167	0.349	0.000238830068424717	9	Mrtfa
1.36802950646854e-08	0.251807669157363	0.3	0.597	0.000310200690591742	9	Rasgrp4
1.37582992678838e-08	0.302125201266356	0.196	0.396	0.000311969435899266	9	Foxn2
1.62036003782389e-08	0.271140438775889	0.143	0.309	0.000367416638576566	9	Mthfs
1.73449468281491e-08	0.2635324198612	0.259	0.508	0.00039329666932828	9	Gnai3
1.85976593098253e-08	0.27510869038735	0.172	0.354	0.000421701924850289	9	Abcd2
2.15105722757425e-08	0.334654789966715	0.22	0.432	0.000487752226352462	9	Zmiz1
2.21324856949036e-08	0.271432817366657	0.237	0.447	0.000501854113131939	9	Slc9a9
2.75580576674459e-08	0.332429039833568	0.23	0.457	0.000624878957609335	9	Ccnl2
3.28155511139802e-08	0.286543349366208	0.215	0.423	0.000744092621509501	9	1810026B05Rik
3.33737460959975e-08	1.05032218305832	0.561	0.662	0.000756749692726743	9	Sgms1
3.91499766803148e-08	0.255450940073259	0.28	0.544	0.000887725721226139	9	Tnrc18
4.06067801602792e-08	0.313539070634447	0.191	0.38	0.00092075874013433	9	Irs2
4.61061203053499e-08	0.261968674029508	0.117	0.259	0.00104545627792381	9	Efcab14
4.75295447579498e-08	0.283454828948691	0.254	0.493	0.00107773242738651	9	Tle3
4.92625423425229e-08	0.276058407188637	0.191	0.382	0.00111702814761671	9	Fgd3
4.95523971752716e-08	0.914990752383529	0.589	0.735	0.00112360060594928	9	Abtb2
5.27529074476163e-08	0.274987722389792	0.33	0.623	0.0011961721763747	9	Xpo6
5.28828978169793e-08	0.296638064151549	0.193	0.387	0.00119911970800001	9	Cept1
5.54098591734566e-08	0.307130927801535	0.235	0.455	0.00125641855675813	9	Kif2a
5.76517160410609e-08	0.292565795434178	0.263	0.502	0.00130725266123106	9	Atf7ip
6.86885223151724e-08	0.333229893750326	0.248	0.482	0.00155751224349654	9	Myo9b
6.93362340648305e-08	0.388440391671717	0.204	0.405	0.00157219910742003	9	Rnf38
6.9395161851872e-08	0.260199455027875	0.27	0.506	0.0015735352949912	9	Spidr
7.02575809033502e-08	0.284110908649108	0.122	0.264	0.00159309064698347	9	H2afy
8.12475101585563e-08	0.361086666333729	0.167	0.345	0.00184228729284526	9	Rassf2
8.2098423037804e-08	0.327880564361604	0.148	0.308	0.0018615817423822	9	Gpbp1
8.67831221203619e-08	0.294523244298649	0.191	0.382	0.00196780729407921	9	Cln3
8.93013228102411e-08	0.300200385212979	0.139	0.289	0.00202490749472222	9	Eed
8.9329168223822e-08	0.343423684210934	0.187	0.37	0.00202553888947516	9	5031425E22Rik
9.94253719411281e-08	0.301388970752252	0.27	0.509	0.00225447030876508	9	Usp25
1.01406676771872e-07	0.334447486411842	0.211	0.412	0.0022993963958022	9	Mgam
1.05153033894511e-07	0.320599379589679	0.274	0.528	0.00238434504355803	9	Clip1
1.07198709283102e-07	0.28070481319223	0.2	0.39	0.00243073073299433	9	Srsf2
1.07968665480552e-07	0.727569674821317	0.667	0.84	0.00244818948977152	9	Ppp3ca
1.11294093815521e-07	0.337655358422942	0.222	0.437	0.00252359357726695	9	Stx11
1.12708538560442e-07	0.311773495371182	0.27	0.513	0.00255566611185802	9	Kdm2a
1.19751736783306e-07	0.26233966911336	0.176	0.346	0.00271537063156146	9	Etf1
1.21236079264163e-07	0.266578827919497	0.148	0.304	0.00274902809731491	9	Crtc3
1.23905831006948e-07	0.322842888964475	0.267	0.511	0.00280956471808255	9	Cyfip2
1.43111338579784e-07	0.286065360416074	0.32	0.597	0.0032450496022966	9	Wasf2
1.59554310023026e-07	0.293129093091399	0.263	0.5	0.00361789397977211	9	Synj1
1.74777477211033e-07	0.331897271694318	0.159	0.322	0.00396307929576018	9	Dnajb6
1.89585014042919e-07	0.358661196629671	0.224	0.427	0.00429884019342318	9	Ppp2r5c
1.96190556432278e-07	0.332732684784896	0.213	0.417	0.0044486208671019	9	Dennd1c
2.25109167677462e-07	0.26265450757316	0.213	0.411	0.00510435037708645	9	Arid1a
2.47914785071017e-07	0.268762987132307	0.2	0.386	0.0056214677514853	9	Prdm2
2.77105705513306e-07	0.800310361589212	0.591	0.735	0.00628337187251421	9	Rap1gap2
2.90435329826708e-07	0.322200820681988	0.187	0.358	0.0065856211038206	9	Atad2b
2.90502681817039e-07	0.332829478642198	0.265	0.489	0.00658714831020136	9	Kdm5b
3.10571660773593e-07	0.287223260135453	0.174	0.34	0.00704221240804123	9	Lonp2
3.64017217720892e-07	0.315761236523339	0.209	0.403	0.00825409041182123	9	Plbd1
3.65359282466923e-07	0.367774580877707	0.185	0.36	0.00828452172993749	9	Sp3
3.94203721026851e-07	0.323450581369685	0.174	0.339	0.00893856937428384	9	Rnf115
4.17522489288663e-07	0.298102324188301	0.209	0.399	0.00946732244462043	9	Pcf11
4.22376437516785e-07	1.01220036128148	0.504	0.586	0.00957738572069309	9	4932438A13Rik
4.250839400807e-07	0.312683044747939	0.293	0.551	0.00963877834132986	9	Oga
5.95182762059033e-07	0.31885661613601	0.38	0.699	0.0134957691296886	9	Nr3c1
6.02514033942865e-07	0.2531122554568	0.133	0.272	0.0136620057196545	9	Mvp
6.10350761907169e-07	0.331414435623025	0.274	0.505	0.0138397035262451	9	Zc3hav1
6.10464670345451e-07	0.311000634399101	0.159	0.312	0.0138422864000831	9	Rel
6.23829050950687e-07	0.450183023242586	0.283	0.534	0.0141453237303068	9	Rab27a
6.37437162744257e-07	0.309551160668149	0.246	0.453	0.014453887665226	9	Cab39
6.4407459129574e-07	0.324620673801145	0.135	0.276	0.0146043913576309	9	Mvb12b
6.60353084538221e-07	0.257357315815005	0.224	0.414	0.0149735061919042	9	Pik3r1
6.94023868757279e-07	0.295110461625177	0.137	0.277	0.0157369912240713	9	Gatad2a
7.10370947773321e-07	0.293539773371225	0.187	0.357	0.01610766124076	9	Sipa1l3
7.34011413425222e-07	0.337118979600052	0.163	0.319	0.0166437087994169	9	Srsf3
7.51724873433757e-07	0.254045276663058	0.38	0.686	0.0170453615051104	9	Ndel1
7.84257706496304e-07	0.344229169743163	0.193	0.366	0.0177830434948037	9	Creb1
8.61621172244812e-07	0.404647384117993	0.25	0.47	0.0195372600806511	9	Brd4
8.69310788372284e-07	0.386732535038844	0.235	0.446	0.0197116221263415	9	Arap3
9.43612562704685e-07	0.322720132147739	0.196	0.369	0.0213964148593287	9	R3hdm2
9.4859916186824e-07	0.393079035473862	0.161	0.307	0.0215094859953624	9	Bicra
1.17481909041962e-06	0.289028560051138	0.32	0.585	0.026639022875265	9	Stag2
1.1990668475672e-06	0.269673567793833	0.159	0.308	0.0271888407685863	9	Xiap
1.23586734786021e-06	0.3134733288105	0.224	0.42	0.0280232921127302	9	Dnajc5
1.3096284944577e-06	0.358517082788673	0.13	0.264	0.0296958261118284	9	Sec24b
1.33066609250614e-06	0.318888585148979	0.133	0.267	0.0301728536475766	9	Arhgap4
1.38611127401914e-06	0.316294398940931	0.193	0.367	0.0314300731383839	9	Wwp2
1.43071589716454e-06	1.25847024631322	0.387	0.375	0.0324414829682058	9	Ptprj
1.46304038407964e-06	0.294497664180715	0.283	0.512	0.0331744407090059	9	Wdfy4
1.58973345509852e-06	0.40328911792886	0.854	0.976	0.036047206094359	9	Cd44
1.7437359248007e-06	0.3326958992942	0.287	0.532	0.0395392120948559	9	Pik3cd
1.88504220769667e-06	0.263301177350214	0.146	0.286	0.0427433320595219	9	Chd1
1.90257762551124e-06	0.355690803100539	0.124	0.253	0.0431409476584673	9	Rps19
1.93066338325704e-06	0.373798603143333	0.204	0.383	0.0437777922153534	9	Clint1
2.07712628515506e-06	0.362188049014218	0.191	0.358	0.047098838515891	9	Rsu1
2.12438478116446e-06	0.323541428986348	0.237	0.442	0.0481704249129042	9	Nfatc1
2.12684541113002e-06	0.350713916027193	0.209	0.386	0.0482262196973732	9	Jak2
2.16594061658116e-06	0.258196931370854	0.13	0.259	0.0491127034809778	9	Gigyf2
2.30568259498878e-06	0.316923568943747	0.193	0.36	0.0522813528413707	9	Tgfbr2
2.33825708775583e-06	0.251956994104959	0.23	0.423	0.0530199794648635	9	Med13
2.61384683914131e-06	0.375280342645891	0.128	0.252	0.0592689770775293	9	Glul
2.68157619058549e-06	0.871979132154269	0.55	0.694	0.0608047401215261	9	Numb
2.89722117060412e-06	0.286932902034696	0.341	0.612	0.0656944900434483	9	Nufip2
3.0469653421656e-06	0.308137393028314	0.239	0.434	0.069089939133605	9	Cep350
3.24210061897421e-06	0.328545021057915	0.159	0.302	0.0735146315352403	9	Shoc2
3.27292904803237e-06	0.336310998718953	0.159	0.304	0.074213666164134	9	Rlim
3.34093603883517e-06	0.41397588322156	0.261	0.474	0.0757557246805874	9	Rhob
3.36308739827303e-06	0.362866034596943	0.167	0.318	0.0762580067558409	9	Atp6v0a1
3.37950420605596e-06	0.417456831308057	0.165	0.312	0.0766302578723188	9	Ubn1
3.66309701597026e-06	0.337545518600185	0.18	0.336	0.0830607248371257	9	Casp4
3.77934044288931e-06	0.316896112191848	0.248	0.446	0.0856965445425152	9	Wbp1l
3.92969223992205e-06	0.279173817083749	0.154	0.292	0.0891057715402325	9	Ubr1
4.39741586594349e-06	0.507241971450555	0.196	0.368	0.0997114047602687	9	Ksr1
4.42132318600139e-06	0.254961511855583	0.417	0.749	0.100253503242582	9	Lpcat2
4.54822914307949e-06	0.291450691637991	0.13	0.255	0.103131095819327	9	Fgfr2
4.59049007934049e-06	0.290002794408043	0.374	0.668	0.104089362549046	9	Raf1
4.63160412360654e-06	0.278861607820548	0.307	0.552	0.105021623502778	9	Pnpla7
4.70530427676817e-06	0.369904801620977	0.17	0.317	0.106692774475718	9	Zfp148
4.77393066847935e-06	0.487721249220451	0.207	0.382	0.108248877907769	9	Cdk11b
4.87625751070762e-06	0.291106950242984	0.157	0.296	0.110569139055295	9	Senp7
4.8902919075861e-06	0.35233607195602	0.15	0.286	0.110887369004515	9	Mafg
4.91517022574551e-06	0.274460710297764	0.128	0.252	0.111451484868779	9	Ppia
4.9872763585017e-06	0.342165713931379	0.311	0.56	0.113086491429026	9	Atxn7l1
5.08067881975535e-06	0.452710023224274	0.213	0.393	0.115204392237953	9	Rybp
5.18341274038341e-06	0.285062395424653	0.278	0.504	0.117533883888194	9	Wdr26
5.18936363896378e-06	0.31601339196919	0.322	0.578	0.117668820513504	9	Asxl1
5.43518501430889e-06	0.700970585617119	0.607	0.759	0.123242820199454	9	Fgd4
5.63680705764989e-06	0.369398835491795	0.228	0.416	0.127814600032211	9	Zfp710
5.92771721685476e-06	0.340103274776011	0.287	0.517	0.134410987892182	9	Spop
5.99528686330573e-06	0.367112042522552	0.143	0.273	0.135943129625457	9	Pacsin2
6.16093609948391e-06	0.36460968716974	0.243	0.448	0.139699226055798	9	Arhgef1
6.30999873390423e-06	0.324921393192682	0.193	0.358	0.143079221291278	9	Ddx17
6.46084981516891e-06	0.394458358527639	0.152	0.289	0.146499769558955	9	Mlxip
6.82886495948372e-06	0.64914914597505	0.624	0.829	0.154844512956293	9	Ppp1r12a
6.87921812501899e-06	1.36387379329906	0.259	0.214	0.155986270984806	9	Gm47283
6.98650799365423e-06	0.269113796976131	0.178	0.331	0.15841906875611	9	Sipa1l2
6.99585583904674e-06	0.382482099616169	0.278	0.513	0.158631031150385	9	Nckap1l
7.06139668675296e-06	0.340074017247589	0.267	0.49	0.160117169872123	9	Sun2
7.20216402965066e-06	0.386893295085254	0.183	0.335	0.163309069372329	9	Kif1b
8.01597020921892e-06	0.331733992714491	0.335	0.583	0.181762124494039	9	Zfp608
8.32239189706082e-06	0.462149870079154	0.15	0.285	0.188710236265854	9	Ulk1
8.34534991779728e-06	0.446580597648054	0.176	0.328	0.189230809386053	9	Tmem131
9.19537111728852e-06	0.363042068211743	0.154	0.29	0.208505040084517	9	Gatad2b
9.25435379462739e-06	0.319052563417338	0.172	0.316	0.209842472293176	9	Tet2
9.25449107947362e-06	0.266677008996811	0.313	0.552	0.209845585227064	9	Flna
9.55849840197168e-06	0.429661380276553	0.146	0.277	0.216738951264708	9	Nck1
1.03807595116468e-05	0.319847339619162	0.274	0.495	0.23538372192659	9	Cdk17
1.04468998022742e-05	0.258491593633098	0.146	0.275	0.236883453016567	9	Arih2
1.06945306091464e-05	0.402381693166996	0.176	0.326	0.242498481562396	9	Cyth1
1.10515451373311e-05	0.291542674800005	0.185	0.333	0.250593785988984	9	Trim25
1.12706468030171e-05	0.4320569448737	0.272	0.481	0.255561916258413	9	Plekhm3
1.15799339070783e-05	0.364609307453487	0.135	0.256	0.262575001343	9	Smad7
1.23141829002276e-05	0.467912816773921	0.204	0.376	0.27922409726266	9	Lasp1
1.30559900670967e-05	0.72086258631086	0.602	0.786	0.296044574771418	9	Dock8
1.30899056325035e-05	0.350504852523808	0.2	0.363	0.296813610217017	9	Acin1
1.51269631216933e-05	0.327388976235007	0.148	0.276	0.343003888784396	9	Ppard
1.56670976709664e-05	0.315044496536298	0.274	0.47	0.355251439689164	9	A530013C23Rik
1.58820386471557e-05	0.344552768586669	0.18	0.324	0.360125226324255	9	Aftph
1.66247134004771e-05	0.276791800518373	0.378	0.664	0.376965376355818	9	Dnm2
1.68988221310634e-05	0.302941052305556	0.163	0.297	0.383180791821863	9	Pik3ca
1.69721056563188e-05	0.324497529144501	0.352	0.628	0.384842495757028	9	Sbno2
1.79394126635773e-05	0.404728561390397	0.18	0.327	0.406776182146615	9	Rnf111
1.80652938560082e-05	1.33133140759578	0.296	0.267	0.409630538184986	9	Atp11a
1.84741595627363e-05	0.391814596821406	0.28	0.496	0.418901568085046	9	Pias1
1.93578794264897e-05	0.370543684111814	0.283	0.504	0.438939915995653	9	6430548M08Rik
1.97628657700299e-05	0.374568151142981	0.15	0.28	0.448122981335428	9	Prkag1
2.05275324297624e-05	0.340316817000431	0.289	0.511	0.465461797844863	9	Pum2
2.11216034016652e-05	0.363127507247568	0.263	0.471	0.478932357132758	9	Cul3
2.11855967660256e-05	0.339107326125907	0.18	0.324	0.480383406669631	9	Tm9sf2
2.20112010911855e-05	1.40373776053787	0.27	0.234	0.499103984742631	9	Tbc1d8
2.22358389839254e-05	0.399047895878813	0.213	0.38	0.504197648960508	9	Spen
2.23576776731032e-05	0.42209637889138	0.217	0.387	0.506960341237615	9	Map2k4
2.38817016699419e-05	0.41098541682815	0.261	0.461	0.541517585365933	9	Plcg2
2.46693055559198e-05	0.300307531291745	0.335	0.57	0.559376503480482	9	Slc38a2
2.49792297152828e-05	0.36122494108673	0.176	0.315	0.566404033794038	9	Tcp11l2
2.53916348062114e-05	0.313359469961083	0.193	0.344	0.575755319230844	9	Birc6
2.60122685060727e-05	0.50531498661609	0.224	0.403	0.589828188375199	9	Stk24
2.61255843772223e-05	0.330543521000847	0.4	0.689	0.592397625753515	9	Mbnl2
2.71872694160953e-05	0.409941008517462	0.139	0.261	0.61647133400996	9	Zfp236
2.82887901730722e-05	0.322943168615856	0.137	0.253	0.641448317174413	9	Trappc8
3.16089902954005e-05	0.402254230962657	0.211	0.376	0.716733854948205	9	Elf4
3.33274688827846e-05	0.447569334333646	0.287	0.496	0.75570035691714	9	Gsdme
3.66681290182054e-05	0.296271356923458	0.213	0.371	0.831449825487807	9	Smurf2
3.77113014228982e-05	0.418114992479209	0.317	0.557	0.855103759764216	9	Pik3r5
3.86613526910716e-05	0.262987068566862	0.374	0.645	0.876646172270049	9	Kmt2c
3.86696622981742e-05	0.408959237177484	0.141	0.262	0.876834592611099	9	Rps4x
3.9499078865944e-05	0.285825679989274	0.135	0.25	0.89564161328528	9	Ino80d
3.95573942437768e-05	0.331283955805628	0.167	0.296	0.896963914477638	9	Fbxl20
3.98792034097849e-05	0.394384804647204	0.187	0.335	0.904260937316873	9	Rab6a
3.98909723566988e-05	0.304835519949223	0.154	0.28	0.904527798188145	9	Mdm2
4.02416927695298e-05	0.299067173643213	0.178	0.316	0.912480383549088	9	Epb41
4.12009448596642e-05	0.460508336119916	0.243	0.436	0.934231424692887	9	A330023F24Rik
4.30278148947769e-05	0.998689243250237	0.474	0.552	0.975655702739067	9	Cmah
4.38992553732814e-05	0.433415736164735	0.141	0.258	0.995415615589155	9	Zyg11b
4.62286681295583e-05	0.328326158946329	0.183	0.325	1	9	Ppp6r3
4.77391715857353e-05	0.393931355186488	0.2	0.351	1	9	Atp7a
4.93899292042586e-05	0.405274922903556	0.276	0.479	1	9	Herc1
5.07363029440246e-05	0.438574265469928	0.154	0.28	1	9	Zfp831
5.18778296482387e-05	0.959388018815118	0.443	0.486	1	9	Hba-a2
5.25876131988388e-05	0.456688204343607	0.176	0.313	1	9	Ubr2
5.2664262106574e-05	0.438399825681765	0.178	0.316	1	9	Asb7
5.64507676743997e-05	0.280562897821513	0.361	0.625	1	9	Acap2
5.7632752240943e-05	0.33324281830809	0.313	0.526	1	9	Birc3
6.00281521070054e-05	0.30529872872595	0.376	0.623	1	9	Xpr1
6.07678959047075e-05	0.458177253368939	0.28	0.482	1	9	Spag9
6.26314771249489e-05	0.495361860940504	0.2	0.349	1	9	Sgk3
6.26884062041933e-05	0.440170012651512	0.163	0.286	1	9	Arf4
6.29325825477145e-05	0.347651219922047	0.3	0.522	1	9	Erbin
6.33791324436456e-05	0.29530540555442	0.339	0.574	1	9	Ralgapa1
6.54721806389259e-05	0.472206150593782	0.25	0.433	1	9	Satb1
6.64845235513282e-05	0.383232579364884	0.17	0.299	1	9	Mkln1
6.93851767291866e-05	0.415976622475065	0.317	0.557	1	9	Mfsd14b
7.00530867196992e-05	0.451678771119871	0.178	0.312	1	9	Nup98
7.20135641086908e-05	0.486309833298076	0.172	0.302	1	9	Cdk19
7.2429107890435e-05	0.378390127378671	0.17	0.296	1	9	Csnk1g1
7.27439098702288e-05	0.420524361879466	0.243	0.421	1	9	Mapkapk2
7.42951406334185e-05	0.274299894036652	0.187	0.316	1	9	Nfia
7.66433547473633e-05	0.459534797844327	0.209	0.367	1	9	Tcf25
7.71788803851981e-05	0.285416110682958	0.196	0.338	1	9	Tnrc6a
8.47827292441059e-05	0.404758766101208	0.207	0.36	1	9	Rnf216
8.6931697769378e-05	0.426048550556668	0.265	0.464	1	9	Dennd3
8.77826175360811e-05	0.808563329004865	0.552	0.724	1	9	Atp8b4
8.93004964109046e-05	1.10897800862957	0.426	0.473	1	9	Hba-a1
0.000105393520403751	0.409751312736902	0.272	0.468	1	9	Git2
0.000106147920872677	0.378627142823846	0.237	0.408	1	9	Vps54
0.000111412178533313	1.05724823754181	0.393	0.423	1	9	Vps13b
0.00011336732809633	0.400968424003073	0.154	0.274	1	9	Qsox1
0.000113448290564753	0.382090904498037	0.324	0.546	1	9	Fkbp5
0.000115024144233514	0.45429483338721	0.209	0.359	1	9	Sppl3
0.000118608082728345	0.490319378961852	0.25	0.435	1	9	Smarca2
0.000121967156136414	0.367245787409707	0.167	0.289	1	9	Rapgef1
0.000123168891439364	0.389768814925819	0.159	0.279	1	9	Pik3ap1
0.000124434074873693	0.334771253077479	0.222	0.373	1	9	Uvrag
0.00013497536013007	0.461300034504799	0.222	0.379	1	9	Dip2b
0.000147403304428807	0.39413538809643	0.278	0.474	1	9	Chd2
0.000150629089889193	0.41128389208142	0.363	0.612	1	9	Rb1cc1
0.000168137986535189	0.601789431991115	0.667	0.854	1	9	Ipcef1
0.000170639714188667	0.359058118470403	0.257	0.417	1	9	Tra2a
0.000175291563261531	0.483414339299667	0.267	0.458	1	9	Gfod1
0.000182073141136028	0.418278041160771	0.293	0.508	1	9	Stk4
0.000184149136091031	0.296312499307483	0.422	0.725	1	9	Dhrs9
0.000192062435991995	0.424759666664106	0.143	0.252	1	9	Parp4
0.000192242039152605	0.407946243249477	0.215	0.365	1	9	Strn3
0.000200502148022429	1.12282769755644	0.387	0.42	1	9	Man2a1
0.000218113875824823	0.394322959103472	0.161	0.279	1	9	Cflar
0.000220764365004331	0.622116985050978	0.622	0.823	1	9	Antxr2
0.000235643423715579	0.43445074053429	0.252	0.428	1	9	Mllt10
0.000240976952273201	0.366789104788817	0.172	0.291	1	9	Zfp292
0.000241421063672471	0.436661862378395	0.246	0.413	1	9	Far1
0.000253228502312887	0.453946396096604	0.202	0.343	1	9	Hook3
0.000274312780895181	0.423218195078634	0.165	0.281	1	9	Mpp5
0.000276705445294963	0.369389240102454	0.146	0.251	1	9	Glg1
0.000282976736663209	0.3982428803479	0.215	0.367	1	9	Cltc
0.000284843456667856	0.454646238390675	0.226	0.384	1	9	Prrc2c
0.000286055588909544	0.397509254098909	0.172	0.293	1	9	Rere
0.000298385549201132	0.365674069892865	0.167	0.284	1	9	Psme4
0.000303483568354948	0.539891529037988	0.163	0.284	1	9	Rps20
0.000304495777227911	0.353436477292622	0.239	0.384	1	9	Peak1
0.000306105577449831	0.268633449054756	0.146	0.25	1	9	Dop1b
0.000324586491814393	0.325175902370354	0.287	0.484	1	9	Taok1
0.000326442302455675	0.283584426483232	0.383	0.636	1	9	Ptpn12
0.000333831954152899	0.317656245124103	0.152	0.262	1	9	Pnpla8
0.000340101104492043	0.404710858930033	0.313	0.527	1	9	Qk
0.000352208561693664	0.353406508263481	0.228	0.385	1	9	Rbm5
0.000366460545033903	0.435967457201074	0.161	0.277	1	9	Lmtk2
0.000402298263620331	0.364260714064611	0.165	0.278	1	9	Nktr
0.000404754400163532	1.02510369472502	0.422	0.468	1	9	Diaph2
0.000410245208097543	0.508452007927254	0.25	0.425	1	9	Setd2
0.000413138132128822	0.383258093800584	0.152	0.258	1	9	Zmym2
0.000445948317755309	0.34106970094326	0.37	0.628	1	9	Trpm2
0.000453801239314511	0.409054912352099	0.28	0.473	1	9	Nsd1
0.00049145806171342	0.585610207200123	0.626	0.855	1	9	Ptpre
0.000517690163516979	1.13938780663406	0.278	0.265	1	9	Lrmp
0.000560375403561083	0.445757816657842	0.261	0.432	1	9	Sort1
0.000587843164789412	0.346257078297545	0.259	0.426	1	9	Arfgef1
0.000628122079851732	0.513507128966661	0.263	0.438	1	9	Slc22a15
0.000639358108690188	0.438678863953293	0.228	0.375	1	9	Ncl
0.000653845332120683	0.609920073266053	0.2	0.338	1	9	Snrnp70
0.000657108754948827	0.505531212574929	0.261	0.436	1	9	Insr
0.000721547050121733	0.49014822681747	0.174	0.29	1	9	Mapk1
0.000725115814456191	0.456907179372736	0.189	0.314	1	9	Rc3h1
0.000754342615759461	0.38630693258599	0.35	0.567	1	9	Nfat5
0.000761106317301436	0.435870269431396	0.152	0.255	1	9	Ap1g1
0.000787564173720873	0.538378061495386	0.22	0.37	1	9	Cds2
0.000958169398443699	0.636507559453553	0.32	0.549	1	9	Hpcal1
0.00103549487042639	0.467134893884642	0.22	0.354	1	9	Zeb1
0.00104717419710072	0.412103523896056	0.367	0.618	1	9	Cbl
0.001065520739888	0.77867863182462	0.52	0.678	1	9	Mctp2
0.00113995406200453	0.468429773808174	0.241	0.388	1	9	Rapgef2
0.00114147491602718	0.761216217688348	0.535	0.674	1	9	Slfn4
0.00117716023763736	0.309160536625361	0.265	0.417	1	9	Rock2
0.00120118622529379	0.645034650450512	0.62	0.84	1	9	Cdk8
0.00122498117773709	0.481119808215944	0.161	0.264	1	9	Pkn2
0.00126510432782834	0.409393532027961	0.335	0.563	1	9	Prkcd
0.00128213775591141	0.365445161429362	0.452	0.696	1	9	Il1rap
0.00134034136742209	1.25480192154296	0.289	0.287	1	9	Mcu
0.00134784906665555	0.447578044454046	0.42	0.699	1	9	Litaf
0.00135557129917995	0.550483123048031	0.176	0.289	1	9	Snx27
0.00137189004946454	0.365588198727447	0.167	0.276	1	9	Ankfy1
0.0013906422944276	0.390274982541619	0.191	0.313	1	9	Pcnx
0.00141181254085537	0.353958204753235	0.365	0.57	1	9	Gpr141
0.00154498664877715	0.404876858852135	0.3	0.496	1	9	Kat6a
0.00156202894538289	0.494284588157227	0.224	0.365	1	9	Cast
0.00167519064611162	0.510912238644287	0.207	0.336	1	9	Tnrc6c
0.00168699581967619	0.523242854134233	0.217	0.352	1	9	Ntng2
0.00173482949128096	0.495659044101487	0.204	0.319	1	9	Arl15
0.00174282574437117	0.4213731961509	0.191	0.309	1	9	Hif1a
0.00177734981382331	0.425571744328608	0.167	0.271	1	9	Cntrl
0.00182991584909534	0.455986926450474	0.159	0.258	1	9	Ubac2
0.00185349588219808	0.382931691984703	0.283	0.459	1	9	Pstpip2
0.00188059382232808	0.44539657646716	0.157	0.253	1	9	Setd5
0.00195299286396533	0.45819069719881	0.383	0.64	1	9	Rlf
0.00201289499509207	0.62501124414328	0.611	0.811	1	9	Klhl2
0.00203718502247455	0.417914496719334	0.352	0.583	1	9	Luc7l2
0.00210237663071346	0.449201011567055	0.241	0.39	1	9	Wac
0.00228620423184678	0.469254733361109	0.285	0.467	1	9	Ppp1cb
0.00235257403136598	0.354313482427733	0.241	0.385	1	9	Elf2
0.00239388115914511	0.546457466369455	0.193	0.31	1	9	Itpkb
0.00243528018936558	0.401710215525087	0.243	0.387	1	9	Rreb1
0.0025814678752065	0.271912363357965	0.863	0.98	1	9	Ssh2
0.00263973431211345	0.534532546562704	0.25	0.408	1	9	Map4k2
0.00268031752268508	0.455061757143861	0.287	0.466	1	9	Smg1
0.00268503802046061	0.425305088466602	0.326	0.538	1	9	Gsap
0.0027393956414075	0.620341118159121	0.302	0.502	1	9	Fnbp1
0.00281699137406001	0.782805935356139	0.515	0.673	1	9	Plcl2
0.00298043101587786	0.441837247867059	0.311	0.511	1	9	Znrf1
0.00307128521587007	0.440475562625173	0.224	0.359	1	9	Mmp25
0.00308237215044262	0.397221814462842	0.378	0.633	1	9	Lrrfip1
0.003084595434063	0.489154065002046	0.207	0.325	1	9	Cpeb4
0.00339957129452888	0.519818723838187	0.18	0.29	1	9	Eps15
0.00343900065200586	0.486823679658474	0.289	0.463	1	9	Zmynd11
0.00349282988905479	0.57370706913329	0.187	0.292	1	9	Ankrd17
0.00353286529848978	0.452171951476495	0.207	0.329	1	9	Gpd2
0.00376268154589437	0.458994687804357	0.183	0.289	1	9	Polg2
0.00414971593608042	0.6387134417569	0.207	0.332	1	9	Anks1
0.00437793667598725	0.370845624977149	0.185	0.289	1	9	Baz2a
0.00455797096750024	0.574562882230836	0.263	0.425	1	9	Sh3bp5
0.00481825428640954	0.534658243611391	0.354	0.587	1	9	Ankrd33b
0.00493498050223592	0.65783128391972	0.2	0.316	1	9	Map4
0.00499763959551637	0.347299113433622	0.446	0.723	1	9	Hspa5
0.00499961664868388	0.456111225409214	0.367	0.59	1	9	Parp8
0.00510671666297071	0.395417617612233	0.363	0.567	1	9	Sp100
0.00520414664922376	0.544564827361587	0.228	0.361	1	9	Larp4b
0.00522386828504196	0.463374073163688	0.243	0.385	1	9	Trip12
0.00522591612196044	0.512859293548683	0.174	0.275	1	9	Dgkd
0.00524908676738051	0.530547058701988	0.178	0.283	1	9	Ppp4r1
0.00532510189847469	0.471387227923098	0.187	0.289	1	9	Bbx
0.00536379903095575	0.483780363714241	0.28	0.438	1	9	Cpeb2
0.00544819101454349	0.548395336071083	0.624	0.86	1	9	Ankrd11
0.00557785462147395	0.614430959085128	0.254	0.411	1	9	Hexb
0.00566629383991527	0.537118316203296	0.22	0.347	1	9	Zzef1
0.00573035590596843	0.502083767880875	0.198	0.309	1	9	Esyt2
0.00634519699046338	0.426971398566168	0.333	0.526	1	9	Fbxo11
0.00642502975256965	0.572474769546198	0.341	0.569	1	9	Mark2
0.00666953995749196	0.363747141417462	0.402	0.642	1	9	Mef2a
0.00672052621194984	0.850642534279108	0.472	0.583	1	9	Ikzf1
0.00702278233082331	0.474846321387187	0.339	0.542	1	9	Usp3
0.00732840838192113	0.552711981618053	0.213	0.327	1	9	Grk5
0.00750487115048768	0.400007201763719	0.237	0.368	1	9	Zfc3h1
0.00777235840425756	0.566939149486066	0.2	0.31	1	9	Lrch1
0.00817157316670666	0.506579645699583	0.217	0.332	1	9	Mindy3
0.00848381370699958	0.898188750127894	0.448	0.588	1	9	Mtmr3
0.00865280746384896	0.587587963852726	0.237	0.37	1	9	Suco
0.00879843735071114	0.600321093542562	0.27	0.422	1	9	Atrx
0.00947640811740809	0.360416867363981	0.407	0.67	1	9	Rab2a
0.00967677375031929	0.435406362683074	0.298	0.461	1	9	Heca
0.00984815700671084	0.52245068562895	0.183	0.281	1	9	Fam193a
0.00986653026876934	0.475977529508571	0.33	0.528	1	9	Actn1
2.307651659367e-12	0.455785199297823	0.412	0.22	5.23260013761466e-08	12	Prkcg
1.22985585042871e-11	0.299242730469766	0.994	0.872	2.7886981408471e-07	12	Fau
2.01711794085361e-11	0.301768071532095	0.89	0.682	4.57381493088557e-07	12	Fgl2
3.44932889964816e-11	0.318115156523804	0.455	0.259	7.82135327995219e-07	12	Steap4
5.21939292045445e-11	0.460270146459807	0.594	0.392	1.18349734471305e-06	12	Gm50022
2.72897416514188e-10	0.322667865570497	0.886	0.681	6.18794891945922e-06	12	Cst3
5.03409907632111e-10	0.288036939804351	0.695	0.452	1.14148196555581e-05	12	Arrdc3
6.51808686625137e-10	0.462381558753397	0.542	0.353	1.4779761969225e-05	12	Rpl39
7.15110688084383e-10	0.28743704722126	0.977	0.867	1.62151348523134e-05	12	Il1b
7.74410411031283e-10	0.262090484261255	0.312	0.164	1.75597560701344e-05	12	Il10ra
9.40364290037293e-10	0.311203266089256	0.961	0.823	2.13227602765956e-05	12	Lst1
1.50638585789494e-09	0.28932502341204	0.964	0.814	3.41572993277678e-05	12	Marcks
1.73613217972035e-09	0.282289008866961	0.906	0.762	3.9366797175159e-05	12	Cytip
1.7773633532731e-09	0.255888738535923	0.834	0.616	4.03017140354677e-05	12	Gm5150
1.90708043288944e-09	0.288937601637634	0.708	0.489	4.32430488157681e-05	12	Cass4
3.26800431122218e-09	0.267706388852001	0.513	0.316	7.4101997756963e-05	12	AW011738
4.20679245530158e-09	0.329960818828571	0.87	0.75	9.53890189239632e-05	12	Itga4
5.24456791508102e-09	0.254824793685252	0.899	0.733	0.000118920577474462	12	Tnfaip2
2.23784762658246e-08	0.294525061994807	0.523	0.343	0.000507431949327573	12	Nrros
3.3557379448441e-08	0.316363637696266	0.536	0.351	0.0007609135789934	12	Cd300c2
4.2139960116443e-08	0.304823327891655	0.886	0.723	0.000955523595640345	12	Jaml
4.35908656489743e-08	0.257646165011067	0.276	0.147	0.000988422878590493	12	Zfp951
6.27762078468037e-08	0.309485823960977	0.416	0.262	0.00142345051292627	12	Pcmtd1
6.53915561032355e-08	0.316764742602218	0.769	0.6	0.00148275353464087	12	Rpl41
8.61102227349708e-08	0.260406787667246	0.773	0.582	0.00195254930051546	12	Kras
8.81091479292511e-08	0.279930837741765	0.26	0.137	0.00199787492929577	12	St3gal1
9.1562026683141e-08	0.264211803081872	0.802	0.611	0.00207616895504022	12	Cd300a
1.44905047103179e-07	0.250500840535212	0.26	0.141	0.00328572194306458	12	Fnip2
2.69430935765313e-07	0.257703521071367	0.442	0.285	0.00610934646847847	12	Ninj1
3.15172030828243e-07	0.260697434016417	0.545	0.368	0.0071465257990304	12	Rpl13a
3.61460266542328e-07	0.335838913084915	0.581	0.424	0.00819611154384728	12	Ifi27l2a
5.79433835890982e-07	0.339649364884952	0.805	0.662	0.013138662228828	12	Rps27
6.13240226715801e-07	0.256131925244771	0.542	0.374	0.0139052221407808	12	Creg1
6.79560373453639e-07	0.270251124031181	0.321	0.192	0.0154090314680613	12	Chrm3
7.96883089250652e-07	0.268025434484047	0.916	0.743	0.0180693240487585	12	Ltb
9.73519881777159e-07	0.250995141921452	0.565	0.403	0.0220745633192971	12	1810058I24Rik
1.1475949230802e-06	0.257421380546281	0.597	0.423	0.0260217148808434	12	Sirpb1b
1.46812166139793e-06	0.257075001815745	0.299	0.183	0.0332896586721981	12	Atp5a1
1.99817866755781e-06	0.27115170870442	0.526	0.364	0.0453087012868732	12	Pdcd4
2.35186288158581e-06	0.286967436957632	0.562	0.406	0.0533284908399583	12	Ifitm1
2.65557006662927e-06	0.298877284843381	0.769	0.605	0.0602150512608187	12	Rpl17
2.79120178482425e-06	0.265507876881555	0.403	0.265	0.0632905004708899	12	Mpzl3
2.89115725456454e-06	0.256955689588212	0.588	0.425	0.065556990747251	12	Clta
2.93702055663879e-06	0.252324621497404	0.776	0.608	0.0665969411217845	12	Tspan13
3.00375242535884e-06	0.299368860479701	0.321	0.202	0.0681100862450117	12	Tbc1d5
3.40293842299215e-06	0.255278245758092	0.39	0.261	0.0771616287413471	12	Psen1
6.21394439573429e-06	0.254012449187395	0.351	0.228	0.140901189173275	12	Tomm7
7.1428638028401e-06	0.255212189554264	0.711	0.537	0.161964436729399	12	F630028O10Rik
1.04077774039665e-05	0.276120822582742	0.494	0.354	0.235996352634941	12	Atox1
1.51563846248778e-05	0.28331073030163	0.688	0.553	0.343671021369104	12	Rpl18a
2.09534937458992e-05	0.269414972386988	0.325	0.208	0.475120470688264	12	Ctsa
2.69686261313399e-05	0.255475347532138	0.474	0.346	0.611513597528132	12	Ptpn18
0.000358571070054075	0.282062253274547	0.325	0.232	1	12	Rps19
0.000493467098366108	0.251250223613297	0.815	0.679	1	12	Rps29
0.000569515149070804	0.268247617124143	0.503	0.374	1	12	Rpl13
0.00132035407492778	0.332116343095652	0.263	0.188	1	12	Ccno
0.00143740169809405	0.302028606842915	0.341	0.251	1	12	Vps26a
0.00308688584854387	0.255806423376721	0.49	0.385	1	12	Rps8
0.00311302616250112	0.257390215261873	0.331	0.249	1	12	Rps15a
0	5.98668106629003	0.982	0.077	0	13	Camp
0	4.71418068739206	0.946	0.066	0	13	Ltf
0	3.11000644778734	0.761	0.054	0	13	Chil3
0	2.42057872816982	0.857	0.067	0	13	Serpinb1a
0	2.05238877367177	0.925	0.096	0	13	Anxa3
2.19685898461489e-267	5.11999931853023	0.996	0.222	4.98137774761427e-263	13	Ngp
1.52631094915185e-264	1.9685443589388	0.9	0.116	3.46091007720181e-260	13	Ly6c2
2.07645618321183e-252	2.9339335469074	0.982	0.192	4.70836439543283e-248	13	Cybb
2.05084625751145e-249	2.90243258881029	0.986	0.21	4.65029388890722e-245	13	Ly6g
3.34607483957735e-236	0.922533900527611	0.411	0.013	7.58722469874164e-232	13	Inhba
2.74670696547824e-234	0.941084624127302	0.482	0.023	6.22815804422192e-230	13	F730016J06Rik
1.11878812346636e-231	0.819142955957902	0.404	0.013	2.53685206995998e-227	13	Erg
1.55322409409155e-222	3.21640754332135	0.982	0.252	3.52193563335259e-218	13	Ifitm6
3.08966680705916e-221	1.55461967534704	0.832	0.114	7.00581948500665e-217	13	Capg
1.00511565214612e-217	2.06794630487708	0.993	0.204	2.27909974124133e-213	13	Adpgk
3.6396591756286e-214	1.81795690033974	0.911	0.143	8.25292718073785e-210	13	Abca13
3.11978801146397e-209	1.5493944632986	0.779	0.1	7.07411931599455e-205	13	Golim4
8.52927202657828e-204	1.15720339168549	0.571	0.046	1.93401243202663e-199	13	Aoah
1.33846023935602e-198	2.15554936654745	0.979	0.25	3.03495859273978e-194	13	Cd177
2.63215955478249e-198	1.49806130799444	0.85	0.133	5.9684217904693e-194	13	Ltb4r1
5.88439454948415e-197	0.964449512455591	0.554	0.046	1.33428646409553e-192	13	Ak2
1.41587046149825e-190	1.20244613586562	0.536	0.045	3.21048627144728e-186	13	Cebpe
4.89400138704902e-190	0.715709273955562	0.464	0.03	1.10971481451336e-185	13	Ly6c1
3.10905850198062e-189	1.55375847129211	0.768	0.115	7.04979015324106e-185	13	AA467197
6.498087485825e-188	0.967025624140087	0.564	0.051	1.47344133741082e-183	13	Cd55
2.00905092127419e-186	0.715299669682303	0.4	0.02	4.55552296398922e-182	13	Olfml2b
1.47592494546695e-171	1.09472286296313	0.657	0.08	3.34665981384631e-167	13	Trp53inp2
2.17982679331665e-168	2.06574345067236	0.986	0.338	4.94275725384551e-164	13	Dstn
9.26879183454924e-168	0.938586645428204	0.582	0.062	2.10169854848404e-163	13	4930438A08Rik
1.27239114887962e-165	0.978529293311338	0.261	0.006	2.88514693008453e-161	13	Orm1
9.20498470188684e-162	2.87922522388777	0.993	0.562	2.08723028115284e-157	13	Lcn2
1.10334576310247e-156	0.730788440047337	0.411	0.029	2.50183651783485e-152	13	Mpp7
1.33986462464422e-155	1.16061036910718	0.564	0.066	3.03814303638078e-151	13	Lta4h
3.57599696818905e-154	0.969989963628752	0.629	0.082	8.10857312536868e-150	13	1700047M11Rik
2.18646953496402e-153	0.995621899634274	0.786	0.128	4.95781967053092e-149	13	Flot2
1.17622285360528e-152	1.39809112047614	0.889	0.191	2.66708532054996e-148	13	Tbc1d8
4.13042780361032e-150	0.772232468227412	0.507	0.052	9.3657450446864e-146	13	Gpr27
5.37292430711544e-149	0.974159997171648	0.582	0.073	1.21831058663843e-144	13	Aprt
2.18619159852746e-148	2.05043368678003	1	0.789	4.95718944966102e-144	13	Anxa1
1.46825032642908e-147	1.46407353363516	0.929	0.23	3.32925761517794e-143	13	Ckap4
6.83203901648898e-144	0.943097611065035	0.579	0.074	1.54916484698888e-139	13	Rhou
1.40601950585193e-140	1.99948008746163	1	0.48	3.18814922951925e-136	13	Syne1
1.29817908286057e-138	0.572664985306536	0.411	0.035	2.94362107038635e-134	13	Itgb2l
3.1292677936463e-138	0.921050349862013	0.689	0.11	7.09561472209299e-134	13	Ankrd22
3.27436114876091e-138	0.935058909850951	0.571	0.076	7.42461390481535e-134	13	Sptbn1
6.20980237420052e-138	0.440302334717641	0.261	0.01	1.40807268834997e-133	13	Lbp
8.30234909379881e-138	1.27431924986952	0.689	0.114	1.88255765701888e-133	13	Dnah8
1.19604854058718e-135	2.22767797779704	1	0.695	2.71204006578144e-131	13	Lyz2
9.12870244653462e-134	0.866374402491008	0.45	0.047	2.06993327975172e-129	13	Mgst2
1.50633831176507e-133	0.550019943949737	0.286	0.014	3.4156221219273e-129	13	Cpa6
1.60352796171281e-133	0.795222864160653	0.525	0.064	3.63599965318379e-129	13	Ly75
1.65853970779282e-132	0.629057943170173	0.286	0.015	3.76073878742023e-128	13	Lhfpl2
4.85816285193725e-132	1.14932505274343	0.775	0.158	1.10158842667677e-127	13	Pgam1
2.12554887588576e-131	1.51692904282315	0.964	0.342	4.81968207607097e-127	13	Tkt
4.14938970505213e-131	0.573167313889467	0.275	0.013	9.40874115620571e-127	13	Gm13986
1.57220143284629e-130	0.915340969405737	0.65	0.104	3.56496674897896e-126	13	Ano10
9.70905239588163e-129	1.50177654826974	0.975	0.335	2.20152763076616e-124	13	Lims1
3.46023793836455e-127	0.451878163060325	0.307	0.019	7.84608952524161e-123	13	Ndufa11
8.89344010356134e-127	0.50351156736251	0.371	0.031	2.01658754348253e-122	13	Sept1
1.63462054076653e-125	1.15296766391448	0.886	0.222	3.70650207618811e-121	13	Lrmp
2.64349422308476e-125	1.56481093456211	1	0.975	5.9941231508447e-121	13	S100a8
2.04734555839237e-124	0.821296564840748	0.586	0.087	4.6423560536547e-120	13	Ppm1m
3.44511215863292e-124	1.89460337135067	1	0.63	7.81179181970014e-120	13	Wfdc21
3.17557817726737e-123	0.58573483619898	0.393	0.037	7.20062351695376e-119	13	Dok2
4.35857655780132e-121	1.49440170753092	0.943	0.329	9.8830723448145e-117	13	Aldh2
1.49435111599544e-119	0.853101702322744	0.664	0.115	3.38844115551965e-115	13	Rab3d
5.96303014068954e-118	1.21756310821655	0.846	0.216	1.35211708440135e-113	13	Tecr
4.00092623586534e-117	0.585749980694012	0.325	0.025	9.07210023982465e-113	13	Nt5e
6.08219615798426e-117	1.50847156192683	0.993	0.483	1.37913797882293e-112	13	Lgals3
1.1339662945984e-116	0.82685370952268	0.575	0.09	2.57126857300187e-112	13	Slc25a24
2.2464683159188e-116	1.49845181987219	0.993	0.694	5.09386690634587e-112	13	Prdx5
1.52638226286282e-115	0.422925373062573	0.264	0.015	3.46107178104145e-111	13	Nfu1
7.57218645815174e-115	1.08635775478584	0.793	0.178	1.71699327938591e-110	13	C3
9.93603715593061e-114	0.580041222492445	0.339	0.029	2.25299642510727e-109	13	Tinagl1
4.24926794786487e-111	0.736081574521698	0.586	0.096	9.6352150717836e-107	13	Pcmt1
1.38064428185385e-110	0.537767240824988	0.368	0.036	3.1306109091036e-106	13	Anxa5
1.64765976770405e-110	0.663939237823124	0.457	0.059	3.73606852326894e-106	13	Ethe1
1.85279027802667e-110	0.657683625236946	0.504	0.071	4.20120195542548e-106	13	Wipi1
2.87723886521767e-110	1.19308003456172	1	0.991	6.52413912688106e-106	13	S100a9
4.35680489942389e-108	0.854216076384454	0.561	0.091	9.87905510944367e-104	13	Nxn
5.46699918852353e-108	0.701245971165093	0.282	0.02	1.23964206599771e-103	13	Ldlr
1.82970592583908e-107	0.456738056869554	0.307	0.025	4.14885818684012e-103	13	Got1
3.26706969596902e-107	0.818655166841283	0.711	0.144	7.40808053560976e-103	13	Mapk13
3.43409916888208e-107	1.78910118944679	0.961	0.525	7.78681986544012e-103	13	Mmp8
3.82583790439626e-107	0.713747018621929	0.439	0.057	8.67508744821851e-103	13	Eif4e3
5.07602956699441e-105	0.88329273186871	0.696	0.144	1.15098970431598e-100	13	Ceacam1
7.0693981025133e-105	0.787039381718032	0.621	0.114	1.60298601974489e-100	13	Txndc17
2.47016930268912e-104	0.990900635092578	0.846	0.221	5.60110889384758e-100	13	Degs1
3.07712201367042e-104	1.15618238470147	0.9	0.272	6.97737416599768e-100	13	Clec4a2
7.43005960866524e-104	1.13523301566013	0.346	0.035	1.68476601626484e-99	13	Thbs1
7.88179690860782e-104	1.26098965469975	0.996	0.786	1.78719744902682e-99	13	Pglyrp1
1.0995516481953e-103	0.910383279533469	0.743	0.163	2.49323336228285e-99	13	Emp3
1.85736826025492e-103	0.611225991553135	0.396	0.047	4.21158253012804e-99	13	Abcc5
5.75854331466467e-103	1.32383005861859	0.932	0.342	1.30574969660021e-98	13	Plbd1
6.83200307882279e-103	1.23879396710332	0.996	0.78	1.54915669812307e-98	13	Arhgdib
7.52225166436947e-102	0.485586636702565	0.325	0.03	1.70567056489578e-97	13	Nedd4
5.70521082286539e-101	0.594684345772262	0.446	0.06	1.29365655408473e-96	13	Tex15
2.28508459842576e-100	0.533907120016208	0.396	0.048	5.18142932693041e-96	13	Ndufv3
5.86562591807633e-100	0.820124816391877	0.446	0.063	1.33003067692381e-95	13	Tesk2
5.21763498063161e-99	0.595957822461211	0.464	0.067	1.18309873185822e-94	13	Rnaseh2c
5.91634998870165e-99	0.643229961236778	0.454	0.064	1.3415323599381e-94	13	Ppp1r42
8.45364532591014e-99	1.24481610764503	0.993	0.504	1.91686407765013e-94	13	Ncf1
2.97880639281201e-98	0.613322503512834	0.525	0.085	6.75444349570122e-94	13	S1pr4
1.86619845880802e-97	0.578550124205571	0.543	0.091	4.23160500534718e-93	13	Adgrg3
4.21462271443927e-97	1.10606584636153	0.329	0.035	9.55665700499104e-93	13	Zmpste24
6.78985318231174e-97	0.480147910344202	0.396	0.049	1.53959920908919e-92	13	Slc31a2
4.59952728888806e-96	1.30920451255468	0.982	0.395	1.04294281275537e-91	13	Dach1
2.31697813842884e-95	0.694141919023242	0.489	0.079	5.25374792888739e-91	13	Nt5c3
4.4522997126667e-95	0.748144204345543	0.514	0.087	1.00955895984717e-90	13	Fam241a
2.51835939240717e-94	0.522606991110282	0.329	0.035	5.71037992228325e-90	13	Chil5
1.68731902050936e-93	0.846674451675275	0.761	0.185	3.82599587900498e-89	13	Sp140
1.67341190108514e-92	0.628278203705911	0.604	0.116	3.79446148571055e-88	13	Syne2
2.71851941666596e-92	0.605207651874594	0.518	0.088	6.16424277729007e-88	13	Me2
3.07813918295364e-92	0.422437431862255	0.296	0.028	6.97968059734739e-88	13	Uqcrb
5.70350135717234e-91	0.844856851604648	0.689	0.157	1.29326893273883e-86	13	Mpc2
5.78323567504874e-91	0.906516811757255	0.743	0.184	1.3113486893173e-86	13	Ywhab
2.41501930811775e-90	0.99472460438529	0.739	0.188	5.47605628115701e-86	13	Clec12a
2.81342565375759e-90	1.34124640568388	0.943	0.517	6.37944266989532e-86	13	Gapdh
6.10017702332014e-90	1.11266968857337	0.939	0.333	1.38321514003784e-85	13	Sri
7.20247574724356e-90	0.690296919398396	0.614	0.123	1.63316137568748e-85	13	Kmt5a
2.2399044994213e-89	0.4045326365052	0.261	0.022	5.07898345243781e-85	13	A630001G21Rik
1.68730013623728e-88	0.675061955435367	0.614	0.126	3.82595305891803e-84	13	Gyg
5.52603976054822e-88	1.04986861698964	0.921	0.303	1.25302951570431e-83	13	Mmp25
3.51846324716997e-87	0.776821418397174	0.6	0.124	7.9781154129579e-83	13	B230208H11Rik
2.82621168782342e-86	0.943354866432862	0.457	0.076	6.4084350021396e-82	13	Aff2
7.68390801849662e-86	0.59258868436002	0.429	0.066	1.74232614319411e-81	13	Hsd11b1
1.11852371164337e-85	0.762107880530007	0.546	0.107	2.53625251615134e-81	13	Ceacam10
8.06309601641108e-85	1.16684775776135	0.986	0.755	1.82830702172121e-80	13	Mmp9
1.4992587133499e-84	0.709947635951608	0.625	0.136	3.39956913252089e-80	13	Ccdc125
1.93064148750458e-84	0.601591291373576	0.554	0.106	4.37772957291662e-80	13	E2f2
5.15559173649255e-84	1.09592004557202	0.825	0.249	1.16903042624969e-79	13	Cd3d
1.12269398549473e-83	0.598391526829538	0.539	0.102	2.54570861210929e-79	13	Zdhhc3
9.85340695408618e-83	0.851534915249227	0.736	0.196	2.23426002683904e-78	13	Pgk1
2.13135262393408e-82	0.521155597129682	0.5	0.09	4.83284207477052e-78	13	Fmo5
7.24457031254008e-82	0.426566365695422	0.282	0.029	1.64270631836846e-77	13	Galns
1.03323831300065e-81	0.758568690224247	0.721	0.183	2.34286787472897e-77	13	Nhsl2
3.45209667303148e-81	1.27122210499456	0.443	0.079	7.82762920609887e-77	13	Pde4d
6.05262916799734e-81	0.399462196517282	0.354	0.047	1.3724336638434e-76	13	Adss
9.24465303223387e-81	0.831965611389244	0.768	0.213	2.09622507505903e-76	13	Pnpla8
4.57814874376572e-80	0.737939122143686	0.75	0.194	1.03809522764888e-75	13	Myo5a
2.08262789938711e-79	0.629148015539734	0.536	0.107	4.72235876186027e-75	13	S100a13
4.92565790033005e-78	0.782278869088028	0.514	0.105	1.11689292889984e-73	13	Hopx
1.01884489537504e-77	0.974698366662186	0.779	0.242	2.3102308002629e-73	13	Lamtor4
3.34696942404809e-77	0.360489644257443	0.296	0.034	7.58925316902905e-73	13	Tbca
1.04000316701673e-76	0.754270276145332	0.775	0.218	2.35820718121043e-72	13	Phactr2
2.16303125046917e-76	1.02905773149265	0.95	0.421	4.90467336043885e-72	13	Mettl9
3.38927673780152e-76	0.476604045608908	0.429	0.073	7.68518500296494e-72	13	Gm21188
8.45957730134416e-76	0.506237692404919	0.386	0.06	1.91820915307979e-71	13	Gas7
1.0470611023657e-75	0.710407568597167	0.75	0.199	2.37421104961422e-71	13	Dbnl
2.63819901216499e-75	0.486575708778357	0.464	0.085	5.9821162600841e-71	13	Tmem40
6.62295164446187e-75	0.934552499442841	0.861	0.292	1.50175428538173e-70	13	Padi4
1.10872197419336e-74	0.678899554555526	0.682	0.174	2.51402707648344e-70	13	Ncoa4
1.48266266104526e-74	0.794260531976565	0.725	0.2	3.36193758392013e-70	13	Abracl
1.10490069904674e-73	0.652205050047727	0.571	0.128	2.50536233508849e-69	13	Rasa2
3.25934085036589e-73	0.659472606105912	0.7	0.179	7.39055537820465e-69	13	Triobp
8.25880156727211e-73	0.580633335326989	0.589	0.135	1.87268325537895e-68	13	Klhl6
9.06411841122638e-73	1.02695206800302	0.939	0.395	2.05528884974558e-68	13	Fpr2
1.01701431557587e-72	0.396756831992402	0.25	0.026	2.30607996056829e-68	13	Smg9
1.28748309749263e-72	0.461448197483894	0.407	0.068	2.91936792356453e-68	13	Trappc2l
4.10419504365111e-72	1.03835612418452	0.725	0.229	9.30626226147889e-68	13	Cpne3
6.03016505012165e-72	0.41358578361418	0.279	0.033	1.36733992511508e-67	13	Nucb2
1.86998006892831e-71	0.635842667769761	0.557	0.125	4.24017980629494e-67	13	Hipk2
8.69797601187502e-71	0.68405086849576	0.704	0.188	1.97226606069266e-66	13	Rgs18
1.28963927536992e-70	0.740887131207185	0.804	0.248	2.92425705690129e-66	13	Map4k4
1.70192025895756e-70	0.801633262526892	0.818	0.257	3.85910418718627e-66	13	Ldha
2.33700560259955e-70	0.810382476063255	0.443	0.085	5.29916020389447e-66	13	Fmnl2
6.52429384371462e-70	0.439447303166219	0.325	0.046	1.47938362906229e-65	13	Plcb4
7.4577049616673e-70	0.51961769609744	0.521	0.109	1.69103460005806e-65	13	Agpat2
9.39256255616246e-70	0.451601623904031	0.336	0.049	2.12976355960984e-65	13	Agtrap
1.42226441783093e-69	0.519729729181103	0.525	0.112	3.22498456743164e-65	13	Abhd5
1.90572392965309e-69	0.826489483776586	0.889	0.309	4.32122901048838e-65	13	Chil1
2.01850604466215e-69	0.384730381955168	0.268	0.032	4.57696245627143e-65	13	Reck
2.97990313808992e-68	0.562955121006816	0.579	0.134	6.75693036561889e-64	13	Atp5h
8.75863294796601e-68	0.826896168826944	0.875	0.302	1.98602002095129e-63	13	Megf9
1.1589194206557e-67	0.398082360705029	0.425	0.077	2.6278497863368e-63	13	Ech1
1.84022764173704e-67	0.367141353987585	0.279	0.035	4.17271617763874e-63	13	Srebf2
2.99606802229866e-67	0.40637287284477	0.286	0.037	6.79358424056221e-63	13	Gm38575
4.00336344738016e-67	0.591571773199939	0.679	0.184	9.07762661693452e-63	13	1500015L24Rik
2.51563043702117e-66	0.619699281381381	0.425	0.082	5.7041920159455e-62	13	Phlda1
1.76004687989361e-65	0.400853127019462	0.396	0.071	3.99090630015877e-61	13	Coro7
3.42719461734052e-65	0.674231858630348	0.693	0.195	7.77116379481964e-61	13	Tuba4a
3.89760514842157e-65	0.559943391599793	0.493	0.108	8.8378196740459e-61	13	Pam
7.74010074180556e-65	0.499249266366905	0.546	0.126	1.75506784320441e-60	13	Brd3
1.05187629742466e-64	0.476532912181012	0.368	0.063	2.38512950441041e-60	13	Ugt8a
1.25059611450741e-64	0.740109884791311	0.768	0.243	2.83572668964554e-60	13	G6pdx
1.39421175179528e-64	0.346685437354157	0.293	0.04	3.16137514719579e-60	13	Rpe
1.89150979846558e-64	0.760614822060367	0.811	0.263	4.28899846802071e-60	13	Tcp11l2
3.86218804958747e-64	0.961399112905676	0.964	0.585	8.7575114024396e-60	13	Sem1
5.1096179380613e-64	0.402005067168791	0.354	0.059	1.1586058674554e-59	13	Msmo1
5.49258247384529e-64	0.618506132686789	0.668	0.182	1.24544307594442e-59	13	Sqor
1.65817687921128e-63	0.543782722818737	0.571	0.139	3.75991607361157e-59	13	9530068E07Rik
1.67816543122779e-63	0.693352854334747	0.504	0.117	3.80524011530902e-59	13	Ncam1
2.02499098763761e-63	0.498176183128434	0.6	0.148	4.59166706446828e-59	13	Cox7c
2.61934927842917e-63	0.487714599564102	0.575	0.139	5.93937448883815e-59	13	Rin2
3.59478147061288e-63	1.40696849930141	0.989	0.725	8.1511669846147e-59	13	Retnlg
1.59465928940723e-62	0.932556532487621	0.957	0.495	3.6158899387309e-58	13	Flna
1.89316358893894e-62	0.509104478342776	0.5	0.112	4.29274843791905e-58	13	Ndufa1
3.31798802938695e-62	0.337790670102236	0.311	0.047	7.5235378566349e-58	13	Tbc1d2
4.87210035497103e-62	0.363033566410647	0.293	0.043	1.10474875548968e-57	13	Snrpd3
5.82908006065551e-62	0.498411372678535	0.561	0.137	1.32174390375364e-57	13	Klf5
1.06824366141013e-61	0.683673442501851	0.732	0.22	2.42224250224747e-57	13	Ndufb7
1.13378701836596e-61	0.349103958044515	0.275	0.038	2.57086206414482e-57	13	Apmap
1.19172502223101e-61	0.50850369756313	0.579	0.143	2.70223648790882e-57	13	Stap1
1.3851679682126e-61	0.686318384079796	0.836	0.278	3.14086836792208e-57	13	Ifrd1
1.98147506014434e-61	0.515443121984473	0.486	0.109	4.49299469887728e-57	13	Trak2
3.15792128175913e-61	0.898327459592337	0.979	0.719	7.16058650638882e-57	13	Myl6
5.07549455044032e-61	0.561009927469586	0.696	0.201	1.15086838931234e-56	13	Slco4c1
6.8666094318793e-61	0.458660992303814	0.425	0.087	1.55700368867863e-56	13	Rab28
1.05790111223289e-60	0.654893081850146	0.779	0.252	2.39879077198808e-56	13	Mcu
1.65156308391854e-60	0.384330731155907	0.325	0.053	3.7449192927853e-56	13	Slc7a7
2.70375329111831e-60	0.445573031028208	0.386	0.073	6.13076058761076e-56	13	Asnsd1
2.75592366464322e-60	0.598123319923019	0.714	0.212	6.24905690957851e-56	13	Gsn
3.91557714868131e-60	0.490842422488526	0.564	0.142	8.87857118463488e-56	13	Exoc2
1.20951428974741e-59	0.343370475287833	0.468	0.101	2.74257365200225e-55	13	Ndufs4
1.68969158434903e-59	0.499835347760148	0.618	0.165	3.83137566751143e-55	13	Plec
2.38128805892404e-59	0.340932792962702	0.268	0.037	5.39957067361026e-55	13	Tmed3
4.06529583195842e-59	0.515496469489032	0.489	0.114	9.21805829896571e-55	13	Pld1
4.19998370415273e-59	0.388973034786863	0.382	0.073	9.52346304916632e-55	13	Myo1g
5.39942801361558e-59	0.285177454205752	0.261	0.035	1.22432030208733e-54	13	Metap2
9.25493321084333e-59	0.277465463142005	0.282	0.041	2.09855610555873e-54	13	Mrps14
1.02577399196567e-58	0.447914605662601	0.468	0.105	2.32594252678215e-54	13	Pgls
1.83419170063979e-58	0.576103578905083	0.436	0.095	4.15902968120072e-54	13	Prdx6
2.5509383019458e-58	0.430335405780648	0.411	0.084	5.78425259966209e-54	13	Selenof
2.96168298857559e-58	0.474648340549918	0.471	0.108	6.71561617659516e-54	13	Ifnlr1
3.95768705222456e-58	0.484441197760243	0.404	0.082	8.97405539091919e-54	13	Gca
4.99280618157653e-58	0.841536451774699	0.889	0.362	1.13211880167248e-53	13	Rflnb
5.65796041775616e-58	0.738907382372588	0.961	0.432	1.28294252472621e-53	13	Atxn10
7.92220850799006e-58	0.826542374692117	0.9	0.388	1.79636077918675e-53	13	Pnkp
2.67120611975455e-57	0.40018903095595	0.361	0.067	6.05695987654344e-53	13	Atp2a3
6.52246628366258e-57	0.541558877571429	0.732	0.23	1.47896922982049e-52	13	Hsp90ab1
9.35122342000051e-57	0.476051579106964	0.554	0.141	2.12038991048512e-52	13	Slc27a4
2.6450432767121e-56	0.301260992961484	0.293	0.046	5.99763562994469e-52	13	Atg9a
2.65347346182309e-56	0.354180113663441	0.311	0.052	6.01675107468387e-52	13	Spn
4.18033073325931e-56	0.40355429589152	0.482	0.113	9.47889993766549e-52	13	Cyfip1
7.37441091751014e-56	0.555634301592984	0.561	0.148	1.67214767554542e-51	13	Lpgat1
1.18547242823891e-55	0.880213413863828	0.986	0.758	2.68805873103172e-51	13	Cd52
1.34864263417564e-55	0.322754232191407	0.407	0.085	3.05804717299327e-51	13	Tom1
2.57289593064861e-55	0.466651552521381	0.489	0.118	5.83404152274573e-51	13	Plekha2
3.80419171383988e-55	0.667734100905623	0.725	0.236	8.62600471113192e-51	13	1810037I17Rik
3.88952781643239e-55	0.299875024897781	0.311	0.053	8.81950432376044e-51	13	Ints3
4.39186118618934e-55	0.445614686785803	0.468	0.108	9.95854523968433e-51	13	Cep19
8.22602168344518e-55	0.370475565452048	0.554	0.142	1.86525041672119e-50	13	Uhrf1bp1l
1.41480763794383e-54	0.397757221817308	0.279	0.044	3.20807631903764e-50	13	Eml2
1.97591544610837e-54	0.527483253971707	0.621	0.178	4.48038827405073e-50	13	Stxbp5
2.50129527495565e-54	0.74333795528672	0.964	0.437	5.67168703596193e-50	13	Lrrk2
5.52088342010487e-54	0.372192436745586	0.364	0.072	1.25186031550878e-49	13	Wwp1
6.37125615514786e-54	0.717295306519116	0.893	0.358	1.44468233317978e-49	13	R3hdm4
7.53122854274019e-54	0.439648632022205	0.475	0.114	1.70770607206634e-49	13	Capns1
9.43674991876292e-54	0.301374224162208	0.257	0.038	2.13978304407949e-49	13	Lsm8
1.39261295537567e-53	0.828355961795261	0.989	0.568	3.15774987631432e-49	13	Vasp
1.39705395334985e-53	0.349079535840575	0.264	0.04	3.16781983922078e-49	13	Dtnb
1.65643812765942e-53	0.734145110610176	0.857	0.325	3.75597345446774e-49	13	Crispld2
7.41649131870193e-53	0.949002325713917	0.968	0.603	1.68168940651566e-48	13	Ifitm3
1.37793091846922e-52	0.386189308753144	0.364	0.074	3.12445835762895e-48	13	Anxa7
1.43033973617222e-52	0.300023732851492	0.3	0.052	3.2432953517705e-48	13	Aph1b
1.57765183830287e-52	0.451332094008924	0.521	0.135	3.57732554335176e-48	13	Rcor1
2.40843665218439e-52	0.3346869921371	0.343	0.067	5.46113010882811e-48	13	Scamp1
2.44315676068083e-52	0.349961647282761	0.336	0.064	5.53985795484378e-48	13	Ankrd28
2.93138615219363e-52	0.452683593112371	0.579	0.159	6.64691810009907e-48	13	Milr1
4.89314186129046e-52	0.270109138794679	0.261	0.04	1.10951991704761e-47	13	Plin3
7.79064387029791e-52	0.292750081671401	0.279	0.045	1.76652849759005e-47	13	Psmb6
7.80088309513732e-52	0.484273673761079	0.682	0.205	1.76885024182239e-47	13	Treml2
7.85942941985102e-52	0.680468166518696	0.839	0.329	1.78212562095122e-47	13	Cdk11b
1.37369964297968e-51	0.410351096530246	0.479	0.118	3.11486394045642e-47	13	Pomp
1.44424685198504e-51	0.405830943362661	0.489	0.12	3.27482973687607e-47	13	Ap2s1
4.120150351136e-51	0.396014876854158	0.336	0.066	9.34244092120087e-47	13	Prkd3
7.45929913175199e-51	0.384554395008829	0.432	0.101	1.69139607812476e-46	13	Sp110
1.21446523560414e-50	0.299075442727061	0.268	0.043	2.75379992173238e-46	13	Ptgs1
4.88214300071561e-50	0.587258660775805	0.861	0.322	1.10702592541227e-45	13	Lasp1
4.94017663374788e-50	0.426531892778667	0.471	0.118	1.12018505170233e-45	13	Ctsh
5.55393123891519e-50	0.291570300406306	0.339	0.067	1.25935390842402e-45	13	Pi4k2a
1.04932532256986e-49	0.397581435790088	0.518	0.137	2.37934516892716e-45	13	Hjurp
1.25437544728942e-49	0.271175674119119	0.286	0.049	2.84429632672877e-45	13	Commd1
2.2162341928028e-49	0.485708002830431	0.607	0.176	5.02531103218036e-45	13	Rpl7a
4.30464230328302e-49	0.419172924541792	0.546	0.15	9.76077642269424e-45	13	Stxbp2
7.9327036325156e-49	0.555737901899014	0.743	0.258	1.79874054867291e-44	13	Rnf10
8.6995863098842e-49	0.392247227673101	0.5	0.131	1.97263119576624e-44	13	Tfdp1
1.69213459267089e-48	0.35103579086198	0.604	0.174	3.83691518888124e-44	13	L1cam
2.45511450940163e-48	0.485732482415496	0.546	0.155	5.5669721500682e-44	13	Cd164
2.65064058316613e-48	0.724432648481274	0.921	0.429	6.01032752232919e-44	13	Lmo4
2.67967037760484e-48	0.270264223636718	0.293	0.053	6.07615258121898e-44	13	Dctn6
3.30547770953328e-48	0.781656586730851	0.968	0.549	7.49517070636671e-44	13	Cd24a
4.06675721060282e-48	0.809172430010821	0.925	0.547	9.2213719750419e-44	13	Sh3bgrl3
4.21302568100626e-48	0.582639700333743	0.639	0.207	9.5530357316817e-44	13	Smim14
5.05466762817387e-48	0.384498852033578	0.486	0.128	1.14614588468843e-43	13	Acpp
5.64473255187755e-48	0.337724121986991	0.414	0.096	1.27994310613823e-43	13	Hcfc1r1
7.9852081403048e-48	0.353802288137689	0.486	0.127	1.81064594581411e-43	13	Prkd2
8.1654017781519e-48	0.413700335624009	0.782	0.267	1.85150485319594e-43	13	Zfp516
8.6771616298201e-48	0.275132803151687	0.261	0.043	1.96754639956171e-43	13	Wdfy1
1.13813099713036e-47	0.377823826917084	0.45	0.114	2.58071203599309e-43	13	Appbp2
1.66618392207251e-47	0.587988097092937	0.746	0.263	3.77807204329942e-43	13	G0s2
1.90696380266647e-47	0.286555615116422	0.314	0.061	4.32404042254622e-43	13	Stk39
3.27844929404486e-47	0.354483681939955	0.489	0.13	7.43388377424671e-43	13	Heatr6
3.85984139636056e-47	0.363972688074721	0.521	0.141	8.75219036624757e-43	13	Psma2
3.97648534130496e-47	0.338713474817133	0.432	0.105	9.01668051140899e-43	13	Ppib
4.57611818692128e-47	0.489757915147746	0.746	0.251	1.0376347988844e-42	13	Mapk3
6.18530336145449e-47	0.266769652430794	0.289	0.053	1.40251753720981e-42	13	Cib2
9.26470291309777e-47	0.405295329130685	0.554	0.16	2.10077138554492e-42	13	Bmpr1a
2.34478117895149e-46	0.366405465558321	0.329	0.068	5.31679132327251e-42	13	Ctbp1
3.56461598468324e-46	0.336995434513872	0.421	0.103	8.08276674526924e-42	13	Ets1
4.23332049888219e-46	0.591379733090705	0.686	0.235	9.59905423121537e-42	13	Nfe2
4.72207835696864e-46	0.409714976211092	0.625	0.192	1.07073126744264e-41	13	Cox6c
5.16604679193659e-46	0.467272131675247	0.596	0.18	1.17140111007162e-41	13	Aldh3b1
6.18433725536721e-46	0.255097749964751	0.264	0.046	1.40229847265452e-41	13	Ciao2a
6.27639352844064e-46	0.420724573592676	0.518	0.145	1.42317223257391e-41	13	Tmem165
6.69693353870746e-46	0.31324098407914	0.35	0.076	1.51852967990192e-41	13	Stx8
7.45212562558108e-46	0.406752787044478	0.507	0.14	1.68976948560051e-41	13	Grn
9.93179605675379e-46	0.612688127407824	0.861	0.354	2.25203475586892e-41	13	Nin
9.986499672203e-46	0.334756387641934	0.354	0.078	2.26443880067203e-41	13	Hip1r
1.10858519462507e-45	0.273256962790232	0.268	0.048	2.51371692881234e-41	13	Sh3bgrl
2.76643625163515e-45	0.53317762934724	0.589	0.184	6.27289420058271e-41	13	Cd63
3.56901067649442e-45	0.44879499704939	0.582	0.176	8.09273170895109e-41	13	Vdac2
3.67202666068575e-45	0.411154155873017	0.379	0.089	8.32632045310494e-41	13	Cops9
3.88882961549982e-45	0.344148304451656	0.371	0.085	8.81792115314583e-41	13	4930402H24Rik
6.74079290435654e-45	0.363868899530305	0.514	0.145	1.52847479106285e-40	13	Tank
7.7585018776286e-45	0.265747839837754	0.407	0.097	1.75924030075229e-40	13	Ndufa8
9.31285733547835e-45	0.35268735871295	0.429	0.107	2.11169040081972e-40	13	Prkab1
1.78482418509874e-44	0.299385611626835	0.304	0.06	4.04708883971139e-40	13	Parvg
3.37964603578315e-44	0.325344895383608	0.286	0.055	7.66334738613829e-40	13	Yeats4
5.7106001215214e-44	0.722732223758635	0.971	0.773	1.29487857755498e-39	13	Cyba
5.90374738091184e-44	0.318449828411629	0.364	0.082	1.33867471862176e-39	13	Rps18
9.30712689110411e-44	0.297403109672862	0.293	0.058	2.11039102255786e-39	13	Acadl
9.40345937544061e-44	0.493237200779143	0.586	0.183	2.13223441338116e-39	13	Clec5a
9.58561785003297e-44	0.259653392196581	0.254	0.045	2.17353884749498e-39	13	Atp5o
1.08976610021405e-43	0.298835668791121	0.436	0.11	2.47104463223536e-39	13	Rpl31
1.36745745840004e-43	0.32955618425799	0.368	0.085	3.10070978692208e-39	13	Snapc5
1.55824085449984e-43	0.371722454671559	0.457	0.122	3.53331113757839e-39	13	Smdt1
2.15200340563366e-43	0.414300472671613	0.389	0.096	4.87966772227433e-39	13	Plscr1
2.25347453952329e-43	0.474173043626445	0.857	0.342	5.10975351836906e-39	13	Zfhx3
3.6373954737964e-43	0.254501908883131	0.271	0.051	8.24779423683333e-39	13	Ero1l
4.93924805848792e-43	0.278870135325394	0.436	0.111	1.11997449726214e-38	13	Cmpk1
6.63306904631258e-43	0.317737899157478	0.3	0.061	1.50404840625138e-38	13	Pdcl3
7.22709718856284e-43	0.298291234925534	0.325	0.071	1.63874428750662e-38	13	Mapkapk3
1.48511357772131e-42	0.279246590849359	0.375	0.089	3.36749503748307e-38	13	Acly
1.78688512764847e-42	0.667145038666123	0.989	0.767	4.0517620269429e-38	13	Rac2
2.35671648928215e-42	0.444176814203804	0.614	0.196	5.34385463944727e-38	13	Atp5j
3.1031850850694e-42	0.32964934543588	0.321	0.07	7.03647218039486e-38	13	C130026I21Rik
3.74443993111828e-42	0.399758127285757	0.507	0.147	8.49051754381071e-38	13	Cfp
5.31442246558558e-42	0.286576815387563	0.289	0.058	1.20504529407153e-37	13	Mlec
5.70560790801092e-42	0.668872251183422	0.986	0.783	1.29374659314148e-37	13	Pfn1
7.84044519096948e-42	0.334785642846545	0.354	0.082	1.77782094705233e-37	13	Cemip2
1.28886578788433e-41	0.392025419688112	0.511	0.148	2.92250317402773e-37	13	Rab24
1.30082308018594e-41	0.666205959847882	0.882	0.408	2.94961633432162e-37	13	Rplp0
1.3627719723716e-41	0.308297530396668	0.529	0.156	3.09008544735259e-37	13	Gapvd1
1.73148495947921e-41	0.267994525976642	0.421	0.11	3.92614214561911e-37	13	Bod1l
1.89279916221641e-41	0.654146570251557	0.932	0.476	4.29192210032571e-37	13	Actn1
1.90032882666032e-41	0.395199371263302	0.514	0.152	4.30899561445228e-37	13	Ndufb11
7.09223719573002e-41	0.527673077870759	0.85	0.356	1.60816478413178e-36	13	Dgkh
1.16251091197142e-40	0.491597568724829	0.804	0.316	2.63599349289519e-36	13	Lrrfip2
1.4253235570552e-40	0.393963562281401	0.529	0.159	3.23192116562266e-36	13	Eno1
1.98823516805887e-40	0.270610130730709	0.271	0.054	4.50832324357349e-36	13	Helz
2.66470975729182e-40	0.293727604741102	0.346	0.081	6.0422293746592e-36	13	Atp5k
2.81000863767395e-40	0.408449784892368	0.646	0.221	6.37169458592568e-36	13	Rps4x
3.44671237762002e-40	0.484695190923569	0.729	0.273	7.81542031625339e-36	13	Pdzd8
4.81475487623978e-40	0.39809662050924	0.582	0.186	1.09174566818737e-35	13	Smpdl3a
5.81182986139615e-40	0.390079267571772	0.571	0.183	1.31783242107158e-35	13	Rala
6.88747021696515e-40	0.33552182747666	0.511	0.151	1.56173387169685e-35	13	Cox5a
8.08259399203413e-40	0.260604033643775	0.368	0.091	1.83272818769374e-35	13	Cox7b
1.34719250418618e-39	0.514500924122306	0.807	0.335	3.05475900324217e-35	13	Vcl
1.65602884263405e-39	0.609620348005012	0.8	0.331	3.75504540067271e-35	13	Plp2
1.70435966972767e-39	0.380653719385351	0.611	0.205	3.86463555110749e-35	13	Ap3s1
1.95016039389102e-39	0.388760137269317	0.489	0.146	4.42198869314788e-35	13	Upp1
2.66514057847734e-39	0.253680363183665	0.282	0.059	6.04320626169736e-35	13	Tbrg1
3.71659982450908e-39	0.393662642802808	0.593	0.195	8.42739010207433e-35	13	Rbx1
4.78087996760816e-39	0.40697692250152	0.714	0.26	1.08406453265515e-34	13	Stim2
4.81752273841971e-39	0.410632924126698	0.618	0.212	1.09237328093667e-34	13	Rpsa
8.12041311017604e-39	0.390827040907108	0.575	0.184	1.84130367273242e-34	13	Prelid1
8.25131484089212e-39	0.448425006296641	0.675	0.241	1.87098564017229e-34	13	Rinl
8.26061991036405e-39	0.374785760055428	0.289	0.063	1.87309556467505e-34	13	Farp1
9.91679573624563e-39	0.574748052212574	0.996	0.843	2.2486334331937e-34	13	Itgam
1.51726488390426e-38	0.40575825973889	0.582	0.19	3.44039812425291e-34	13	Cklf
1.88295879022987e-38	0.531471751721333	0.789	0.318	4.26960905684623e-34	13	Cast
2.62773360622201e-38	0.286192321331335	0.414	0.111	5.95838595210841e-34	13	Trappc6b
2.99705986755773e-38	0.297133753904207	0.386	0.101	6.79583324968716e-34	13	Rpl4
3.46436400898664e-38	0.298976745477784	0.314	0.072	7.85544539037721e-34	13	Cnot7
5.65496142996947e-38	0.443154774488599	0.6	0.206	1.28226250424558e-33	13	Rabgap1l
6.32590275000547e-38	0.322161644241441	0.529	0.163	1.43439844856374e-33	13	Scamp2
6.58770185025833e-38	0.458134641593448	0.786	0.315	1.49376139454608e-33	13	Larp4b
7.78928100558185e-38	0.287501020767217	0.339	0.083	1.76621946801569e-33	13	Cyb5a
1.29788834582887e-37	0.29133187699456	0.332	0.08	2.94296182416697e-33	13	Nras
1.37009611060379e-37	0.324518032757388	0.471	0.137	3.1066929307941e-33	13	Psmb3
1.67220553181575e-37	0.307140841413195	0.425	0.117	3.79172604339222e-33	13	Dctn3
1.68275544621737e-37	0.349791044627153	0.457	0.134	3.81564797429789e-33	13	Arhgef6
4.06056400105258e-37	0.371985968591584	0.789	0.304	9.20732887238672e-33	13	Pde2a
6.49513661627221e-37	0.594801718606913	0.986	0.684	1.47277222773972e-32	13	Ostf1
9.93448356792456e-37	0.3349586351857	0.671	0.236	2.25264414902689e-32	13	Lmtk2
1.10379375813555e-36	0.623916531197797	0.95	0.58	2.50285234657236e-32	13	Gpi1
1.27956359722855e-36	0.311549925333156	0.332	0.082	2.90141045671574e-32	13	Rnf166
1.64325549112026e-36	0.294193575132503	0.496	0.151	3.72608182611519e-32	13	Acap1
1.92958785073173e-36	0.645623062940129	0.954	0.519	4.3753404515342e-32	13	Cnn2
1.93325010861876e-36	0.282675143087725	0.357	0.091	4.38364462129304e-32	13	Atp5d
2.37718044370277e-36	0.299992848316507	0.4	0.109	5.39025665609603e-32	13	Pqlc3
2.45471906524815e-36	0.391561248816265	0.664	0.243	5.56607548045018e-32	13	Mafg
2.53398316364471e-36	0.387693589808207	0.593	0.206	5.74580682356437e-32	13	F5
3.07452902708016e-36	0.417113583605511	0.504	0.16	6.97149456890426e-32	13	Gadd45g
3.61528423110969e-36	0.254536975514646	0.364	0.095	8.19765699404123e-32	13	Unc13d
5.42515742280077e-36	0.478828271880262	0.75	0.292	1.23015444562007e-31	13	Tpm3-rs7
5.95443146237455e-36	0.25661513289904	0.293	0.067	1.35016733409343e-31	13	Gucd1
7.3671667873482e-36	0.298848410553436	0.386	0.104	1.6705050690312e-31	13	1110008P14Rik
8.55143097741347e-36	0.335097229188962	0.611	0.213	1.9390369741285e-31	13	Gbe1
1.13897178643961e-35	0.320613344102545	0.557	0.182	2.58261852575182e-31	13	Fam117b
1.16591043987373e-35	0.30659318899443	0.832	0.344	2.64370192241367e-31	13	Ptprj
1.54684276215449e-35	0.258132931495537	0.332	0.084	3.50746596318531e-31	13	Adtrp
1.99020684486667e-35	0.26311889898698	0.561	0.183	4.51279402073517e-31	13	Agps
2.67782984183371e-35	0.330788614571463	0.596	0.203	6.07197916635794e-31	13	Fam222b
3.5835570921415e-35	0.310815379230481	0.493	0.157	8.12571570643084e-31	13	Dcaf6
5.77154551850942e-35	0.67722450088742	0.4	0.122	1.30869794632201e-30	13	Tex14
6.06346331238259e-35	0.254401611323533	0.332	0.084	1.37489030608275e-30	13	Med31
6.96348757414419e-35	0.269222117855528	0.486	0.147	1.57897080743719e-30	13	Csnk2b
1.12026721870401e-34	0.559535471377338	0.871	0.394	2.54020591841133e-30	13	Arrb2
1.35026109015223e-34	0.359474296683914	0.561	0.192	3.06171702192019e-30	13	Gsr
1.75298592340361e-34	0.310639071425431	0.454	0.136	3.97489558131768e-30	13	Ndufb8
2.74135178717012e-34	0.403892789350166	0.732	0.296	6.21601517740824e-30	13	Gramd1b
2.75317854977386e-34	0.275306959568374	0.286	0.067	6.24283236161223e-30	13	Gclm
5.67358688948999e-34	0.33843355473095	0.711	0.274	1.28648582719186e-29	13	Map4
5.69958673413336e-34	0.464315859256321	0.739	0.298	1.29238129196474e-29	13	Rpl7
6.11051158012228e-34	0.441263249110273	0.804	0.33	1.38555850079273e-29	13	Hk3
7.70238827219395e-34	0.352677500558234	0.643	0.233	1.74651654071998e-29	13	Flot1
1.69220037364175e-33	0.26095540877139	0.621	0.226	3.83706434723266e-29	13	Scrg1
1.7660083755045e-33	0.275042951406592	0.489	0.154	4.00442399145644e-29	13	Rps6ka1
1.86871790210442e-33	0.611921822431857	0.95	0.545	4.23731784302178e-29	13	Vsir
2.0157183622125e-33	0.253583340982021	0.446	0.137	4.57064138631683e-29	13	Ppp2r1a
2.21112113241771e-33	0.466920734153572	0.664	0.257	5.01371716775715e-29	13	Fermt3
3.02914575954203e-33	0.494448198854308	0.893	0.433	6.86858800976155e-29	13	Npepps
4.51765266802029e-33	0.333115552815146	0.689	0.26	1.0243777424736e-28	13	Gnb1
6.10608760598579e-33	0.356399613689991	0.257	0.059	1.38455536465728e-28	13	Prok2
6.140167608671e-33	0.371478455779044	0.661	0.245	1.39228300526615e-28	13	Ndufa13
9.65837553231289e-33	0.263006447131762	0.3	0.075	2.19003665195195e-28	13	Gm11714
1.49847980125999e-32	0.280525935465986	0.271	0.064	3.39780294935702e-28	13	Il18r1
2.02587626730885e-32	0.379051160136363	0.739	0.299	4.59367443612283e-28	13	Ranbp9
2.38621150186774e-32	0.338040630437846	0.725	0.289	5.41073458048511e-28	13	Stim1
4.00554931298373e-32	0.622637949814333	0.825	0.421	9.08258306719062e-28	13	Rps24
4.55483818576562e-32	0.475437516849734	0.779	0.334	1.03280955862235e-27	13	Scp2
6.61790137633562e-32	0.366862748200826	0.586	0.214	1.5006091370841e-27	13	Rps19
6.96879267803794e-32	0.268587460321507	0.3	0.077	1.5801737397451e-27	13	Cep128
8.58879800105881e-32	0.541969183389726	0.939	0.504	1.94750994674008e-27	13	Add3
9.06921844152654e-32	0.270638069312801	0.393	0.116	2.05644528161614e-27	13	Aldh3a2
1.22347733683529e-31	0.29270190823617	0.35	0.098	2.77423486127403e-27	13	Kctd10
1.24349815045809e-31	0.282269372524985	0.439	0.14	2.81963205616372e-27	13	Rp2
1.77042786135882e-31	0.479738645892715	0.982	0.633	4.01444517563113e-27	13	Msra
1.95684646144512e-31	0.427910732539527	0.768	0.335	4.43714935132681e-27	13	Clint1
2.02489051277544e-31	0.506196842041246	0.696	0.285	4.59143923771831e-27	13	Hmgn2
2.50262453296902e-31	0.54071024167143	0.986	0.762	5.67470112850726e-27	13	Actr3
2.6873602577962e-31	0.317464733627782	0.571	0.202	6.09358938455288e-27	13	Ppp1r15b
6.4049326134453e-31	0.253505348545035	0.625	0.234	1.45231847009872e-26	13	Micu1
1.24317840917702e-30	0.250610035015929	0.389	0.118	2.81890704280889e-26	13	Yaf2
3.46435697829612e-30	0.252478544705533	0.429	0.133	7.85542944828646e-26	13	Tomm22
4.7495371554817e-30	0.339514879483869	0.704	0.28	1.07695755000548e-25	13	Twf2
5.9160876557334e-30	0.266722454687662	0.421	0.132	1.34147287593755e-25	13	Dynlrb1
6.03818043237675e-30	0.341758208049376	0.761	0.32	1.36915741304143e-25	13	Ccdc88c
6.06971905720545e-30	0.397037540999336	0.729	0.303	1.37630879622134e-25	13	Wdr1
1.78763389669253e-29	0.56981572390843	0.95	0.563	4.05345986075031e-25	13	Mcemp1
2.67184027692568e-29	0.412951399588819	0.689	0.29	6.05839782792898e-25	13	Rpl23a
2.91273107004993e-29	0.432247006651203	0.818	0.373	6.60461770133822e-25	13	Pram1
4.93925697392193e-29	0.277847721587527	0.507	0.176	1.1199765188368e-24	13	Rpl15
8.29800905753809e-29	0.385569101353681	0.757	0.315	1.88157355379676e-24	13	Arpc4
1.14678737104336e-28	0.338146857552955	0.689	0.29	2.60034036384083e-24	13	Exoc6
1.86694268387239e-28	0.343761221830574	0.596	0.228	4.23329253568064e-24	13	Ifi27
1.98184235855449e-28	0.252068193307827	0.432	0.141	4.49382754802232e-24	13	Eif3f
2.27086508115888e-28	0.253035168206287	0.268	0.069	5.14918657152776e-24	13	Acox1
6.50044828338779e-28	0.546618074845556	0.893	0.506	1.47397664825818e-23	13	Tspo
7.14011800852161e-28	0.480766284896567	0.943	0.526	1.61902175843227e-23	13	Pgd
1.98883847950979e-27	0.252232111416382	0.529	0.191	4.50969125228844e-23	13	Lamtor1
2.25712897122621e-27	0.353318747369093	0.818	0.378	5.11803994225542e-23	13	Sh3bp5
3.07075387130136e-27	0.35611651303501	0.879	0.434	6.96293440317583e-23	13	Diaph2
8.65082340888212e-27	0.318480367214862	0.607	0.235	1.96157420796402e-22	13	Rgs19
2.14699781083372e-26	0.292055107451501	0.461	0.166	4.86831753606545e-22	13	Nos1ap
2.47768252874412e-26	0.26281218663785	0.468	0.164	5.6181451339273e-22	13	Pdcd6
2.74497062505729e-26	0.276563719464032	0.704	0.291	6.2242208923174e-22	13	Rab6a
3.92179565974713e-26	0.48290871966606	0.843	0.443	8.89267165847663e-22	13	Aldoa
4.90559119560321e-26	0.355166521825499	0.718	0.329	1.11234280360303e-21	13	Id2
6.6953773610912e-26	0.255780538743821	0.65	0.255	1.51817681662743e-21	13	Grk6
8.36237397494702e-26	0.32995606796099	0.661	0.271	1.89616829881924e-21	13	Gabarapl2
1.27375980571396e-25	0.290469672709145	0.589	0.232	2.88825035945641e-21	13	Rps15a
1.33695718599992e-25	0.299527578783482	0.639	0.259	3.03155041925482e-21	13	Tma7
2.69968756211403e-25	0.346126571327974	0.668	0.28	6.12154154709356e-21	13	Unc119
2.94058968120346e-25	0.496825663263571	0.95	0.606	6.66778710212884e-21	13	Oaz1
3.47944280289068e-25	0.281790673321423	0.657	0.273	7.88963655555463e-21	13	Ubr2
8.28029498030688e-25	0.450256372723687	0.918	0.51	1.87755688678458e-20	13	Cd47
8.45912638680958e-25	0.44590628701719	0.996	0.882	1.91810690820907e-20	13	Actg1
1.3974075365806e-24	0.279873166991224	0.382	0.13	3.16862158919651e-20	13	Ctnnbip1
2.77060606534574e-24	0.479657733145337	0.968	0.613	6.28234925317147e-20	13	Prr13
4.48954300059055e-24	0.250921368906742	0.6	0.247	1.01800387538391e-19	13	Rps20
9.04978741377637e-24	0.292236326267681	0.632	0.26	2.05203929607379e-19	13	Tle5
1.53837613904667e-23	0.299943988211765	0.75	0.34	3.48826789528831e-19	13	St3gal5
2.03908296497969e-23	0.328902345718138	0.643	0.28	4.62362062309145e-19	13	Tnfaip8
2.63828000033828e-23	0.422630103423396	0.996	0.844	5.98229990076705e-19	13	Coro1a
3.83587814370842e-23	0.343931386443001	0.814	0.388	8.69785369085884e-19	13	Cdkn2d
4.2097377177752e-23	0.313146317400783	0.718	0.328	9.54558027505527e-19	13	Atp5f1
5.79272524838647e-23	0.281355434396417	0.464	0.185	1.31350045007163e-18	13	Jun
1.18135855308784e-22	0.482763935645523	0.929	0.583	2.67873051912667e-18	13	Tpm3
4.62925750592456e-22	0.348476362553293	0.821	0.42	1.04968413946839e-17	13	Baz1a
6.8075020221394e-22	0.605086108553437	0.968	0.871	1.54360108352011e-17	13	S100a6
7.24262079112811e-22	0.446679725012579	0.975	0.748	1.6422642643883e-17	13	Arpc5
2.83295846311524e-21	0.321515221215563	0.879	0.451	6.42373331511381e-17	13	6430548M08Rik
3.63574560368574e-21	0.253940055137551	0.818	0.387	8.24405315635741e-17	13	Anxa11
9.59969965084167e-21	0.430483610112631	0.954	0.623	2.17673189582835e-16	13	Itgb2
1.17005545686481e-20	0.475861332578936	0.961	0.616	2.65310074844096e-16	13	Lrg1
1.39628080965391e-20	0.312417973812967	0.775	0.37	3.16606673589023e-16	13	Ctse
2.10897337590816e-20	0.390097513271304	0.979	0.706	4.78209712987175e-16	13	Ncf4
3.64279262473632e-20	0.342039052607137	0.893	0.518	8.2600322765896e-16	13	Cmah
3.64894549547351e-20	0.418846729754306	0.982	0.753	8.27398391098618e-16	13	Calm1
6.00573543160397e-20	0.420633611729731	0.964	0.662	1.3618005091162e-15	13	Cfl1
1.22437304475914e-19	0.296188005136721	0.811	0.422	2.77626587899136e-15	13	Rps3a1
1.37462877840303e-19	0.347081936562557	0.814	0.421	3.11697075502887e-15	13	H2afz
1.50251352701241e-19	0.389646795272778	0.996	0.862	3.40694942250064e-15	13	Hmgb2
2.37467633383737e-19	0.268875262485988	0.789	0.378	5.38457858697623e-15	13	Chchd2
2.5329238998832e-19	0.365184198694648	0.961	0.579	5.74340494298516e-15	13	Mgst1
2.87601125064472e-19	0.278717635021714	0.771	0.375	6.52135551083691e-15	13	Bnip3l
6.46667978602971e-19	0.324663787183461	0.761	0.382	1.46631964148224e-14	13	Ppp1ca
6.73662150891332e-19	0.37148786767956	0.986	0.831	1.5275289271461e-14	13	Arpc2
8.88609994216428e-19	0.402476330660459	0.879	0.519	2.01492316188575e-14	13	Limd2
1.07149268465077e-18	0.303838807671858	0.875	0.484	2.42960966244561e-14	13	Rab5if
1.84256242548745e-18	0.319058551248761	1	0.967	4.1780102997928e-14	13	Actb
2.42945579703021e-18	0.275872827295758	0.668	0.312	5.50879101976599e-14	13	Myl12a
8.69623796383227e-18	0.269854828789462	0.861	0.452	1.97187195829897e-13	13	Wdr26
9.32279172433329e-18	0.377872046101841	0.964	0.683	2.11394302349257e-13	13	Pkm
1.66441755421717e-17	0.276441289249761	0.807	0.421	3.77406680418742e-13	13	Cox4i1
6.37690254386078e-17	0.291253443589911	0.804	0.417	1.44596265182043e-12	13	Rps3
1.2222332535631e-16	0.365266879017938	0.943	0.651	2.77141390245433e-12	13	Arpc3
3.62251211516806e-16	0.259577793198007	0.871	0.465	8.21404622114358e-12	13	Mbd2
4.3955522012989e-16	0.370261609633622	0.971	0.75	9.96691461644526e-12	13	Rps27a
5.38643278566845e-16	2.11071824449293	0.296	0.143	1.22137363415032e-11	13	Olfm4
1.01276100314483e-15	0.33826262565599	0.961	0.668	2.2964355746309e-11	13	Gpx1
1.58421517505252e-15	0.361918617780973	0.993	0.84	3.59220790943159e-11	13	Alox5ap
1.69697452711477e-15	0.337696866572373	0.943	0.614	3.84788974023275e-11	13	Actr2
5.44420594475393e-15	0.308226350933428	0.989	0.807	1.23447369797295e-10	13	Myh9
6.24455987289539e-15	0.314605654023317	0.996	0.87	1.41595395117903e-10	13	Hp
2.94093107264427e-14	0.3290020057278	0.961	0.72	6.66856120722088e-10	13	Serf2
1.11059774434706e-13	0.343018069414462	0.943	0.664	2.51828038530695e-09	13	Pira2
3.75797811645528e-13	0.283188441229807	0.893	0.56	8.52121537906235e-09	13	Lbr
1.57267930468643e-12	1.21288822730942	0.471	0.282	3.56605032337648e-08	13	Cstdc5
2.65798135841354e-12	0.312010177000456	0.964	0.72	6.0269727302027e-08	13	Tln1
