# Supplementary material for: Single-cell analysis defines highly specific leukemia-induced neutrophils and links MMP8 expression to recruitment of tumor associated neutrophils during FGFR1 driven leukemogenesis
Source: Exp Hematol Oncol. 2024 May 10;13:49. doi: 10.1186/s40164-024-00514-6 (PMC11084112; doi:10.1186/s40164-024-00514-6)
Supplement: Supplementary file 7 — Supplementary Material 7: Supplemental table 1 Markers identified in different clusters using the FindMarker function. avg_logFC: log fold-change of the average expression between cells in the target cluster and cells from the remaining clusters. Positive values indicate that the gene is more highly expressed in the target cluster. pct.1: The percentage of cells where the gene is detected in the target cluster. pct.2: The percentage of cells where the gene is detected in the remaining clusters. p_val_adj: Adjusted p-value, based on Bonferroni correction using all genes in the dataset. [file 40164_2024_514_MOESM7_ESM.csv]

p_val	avg_log2FC	pct.1	pct.2	p_val_adj	cluster	gene
0	2.078482494	0.983	0.46	0	0	Il1b
0	1.899670171	0.994	0.505	0	0	Csf3r
0	1.814208152	0.833	0.349	0	0	Fgl2
0	1.572664192	0.971	0.811	0	0	Junb
0	1.539978334	0.997	0.908	0	0	Srgn
0	1.417456086	0.982	0.774	0	0	Sorl1
1.22879531468627e-307	1.574627504	0.948	0.6	2.78629337605112e-303	0	Dusp1
1.04697663785656e-306	1.61932809	0.908	0.455	2.37401952633976e-302	0	Gcnt2
1.47906188544461e-305	1.441330342	0.93	0.367	3.35377282524564e-301	0	Cxcr2
5.64678882836819e-302	1.564967887	0.953	0.707	1.28040936683249e-297	0	Neat1
2.82737310458737e-301	1.505273443	0.933	0.633	6.41106851465186e-297	0	Tpd52
2.33483998128168e-284	1.535237854	0.894	0.528	5.29424965755621e-280	0	Marcks
9.60227615460255e-279	1.492783739	0.939	0.623	2.17731611805613e-274	0	Msrb1
3.59339305294692e-261	1.421606613	0.915	0.53	8.14801874755715e-257	0	Igf1r
1.43045294453434e-255	1.322107318	0.914	0.488	3.24355205173161e-251	0	Pla2g7
3.68858219613124e-248	1.060929054	0.977	0.946	8.36386012972759e-244	0	Btg1
4.04913921701312e-245	1.236113197	0.955	0.892	9.18142317457724e-241	0	Adgre5
1.84615309148865e-244	1.322920548	0.927	0.496	4.18615213495052e-240	0	Mxd1
1.61045353157838e-242	1.488682556	0.888	0.555	3.65170338285398e-238	0	Fos
1.0813200439862e-241	1.87208104	0.551	0.161	2.45189319973871e-237	0	Csf1
1.7808741304648e-240	1.575504179	0.715	0.298	4.03813209082893e-236	0	Gm34455
4.81572465351881e-239	1.369858856	0.83	0.374	1.09196556518539e-234	0	Arg2
1.41647824260316e-237	1.148529018	0.975	0.89	3.21186441510266e-233	0	Picalm
4.18603333136915e-236	1.233144839	0.935	0.581	9.49183057887954e-232	0	Tyrobp
1.29511009527336e-235	1.234328101	0.962	0.696	2.93666214103235e-231	0	Cd44
9.33390205345463e-235	1.498402224	0.787	0.395	2.11646229062084e-230	0	Tnfaip2
8.99765706393962e-234	1.422268011	0.766	0.326	2.04021873924831e-229	0	Ccr1
2.56325435717055e-226	1.500098438	0.822	0.458	5.81217925488422e-222	0	Entpd1
4.0803095734333e-223	1.467408769	0.815	0.34	9.25210195776002e-219	0	Hdc
1.19835258658102e-220	1.775744224	0.641	0.256	2.71726449007246e-216	0	Cass4
6.33240336588686e-220	1.120977389	0.931	0.868	1.43587246321484e-215	0	Mcl1
4.15677718161012e-212	1.407649116	0.664	0.257	9.42549225930095e-208	0	Slc40a1
1.00412632444206e-211	1.181398396	0.951	0.852	2.27685644067238e-207	0	Dennd4a
6.97476961554663e-210	1.415460677	0.81	0.487	1.5815290103252e-205	0	Rnf149
9.0727939076978e-210	1.472567405	0.749	0.312	2.05725601857048e-205	0	Il1r2
1.12861873249296e-209	1.213168274	0.906	0.807	2.5591429759278e-205	0	Fxyd5
6.78813703154873e-209	1.280626836	0.8	0.387	1.53921007190367e-204	0	Cd300lf
1.75637050703817e-208	1.056401741	0.96	0.905	3.98257012470906e-204	0	Stk17b
1.40299518973457e-202	1.328898864	0.874	0.534	3.18129159272314e-198	0	Lst1
9.35761654442913e-201	1.351871071	0.85	0.595	2.12183955144931e-196	0	Rgs2
6.39742634309584e-199	1.184876539	0.905	0.617	1.45061642329698e-194	0	Ncf2
6.39957518959561e-199	1.317682741	0.841	0.602	1.4511036742408e-194	0	Zfp36
4.82890098780687e-198	0.750412096	0.994	0.991	1.09495329898521e-193	0	Ptprc
8.5946139489109e-194	1.063926538	0.956	0.81	1.94882871291555e-189	0	Lyst
1.0547102098318e-193	1.311054	0.77	0.391	2.3915554007936e-189	0	Cebpd
3.32573945863185e-193	1.275979612	0.743	0.342	7.54111422244773e-189	0	Clec4d
4.53226945372659e-188	1.229114302	0.853	0.463	1.0276920986325e-183	0	Pbx1
1.59716053287975e-186	1.237057421	0.781	0.421	3.62156150830484e-182	0	Jaml
1.18012556848791e-179	1.171429877	0.77	0.388	2.67593472654634e-175	0	Slpi
1.9856159243054e-179	1.370374614	0.75	0.384	4.50238410836249e-175	0	C5ar1
2.729692536907e-179	1.146134422	0.904	0.814	6.18957782743662e-175	0	Gpcpd1
1.05863576680961e-175	1.292899693	0.691	0.349	2.40045660124078e-171	0	Gm5150
2.18260666790222e-175	1.146135149	0.9	0.863	4.94906061946828e-171	0	Mir142hg
5.02306863871065e-175	0.878393914	0.966	0.932	1.13898081382764e-170	0	Iqgap1
3.78465484134792e-174	1.428382427	0.484	0.158	8.5817048527564e-170	0	AU019990
1.23036020325041e-173	0.587106013	1	1	2.78984176087031e-169	0	Malat1
1.1876556963753e-172	1.40894588	0.649	0.308	2.693009291531e-168	0	Nlrp3
3.47563293488319e-171	1.045977243	0.933	0.652	7.88099767984763e-167	0	S100a11
3.77167622722478e-171	1.442747034	0.714	0.391	8.55227584523219e-167	0	Il1rap
7.19222113549926e-170	0.94627268	0.962	0.874	1.63083614247446e-165	0	Lcp1
5.96487066437828e-167	1.011742968	0.941	0.874	1.35253442314777e-162	0	Ftl1
1.72002792115803e-165	1.260766376	0.718	0.376	3.90016331122584e-161	0	Chst11
3.28045878321822e-165	1.063853022	0.9	0.733	7.43844029094731e-161	0	Xylt1
1.72712002792383e-164	1.387932465	0.81	0.559	3.91624466331729e-160	0	Ifitm2
1.60837784497777e-163	0.993110393	0.943	0.903	3.6469967634871e-159	0	Fth1
5.92646164988887e-162	1.047990159	0.896	0.734	1.3438251791123e-157	0	Taldo1
1.40365894711774e-161	1.083026838	0.813	0.501	3.18279666258947e-157	0	Nfam1
8.106527749563e-157	1.177341896	0.789	0.582	1.83815516721341e-152	0	Adipor1
1.605914648549e-155	1.247576816	0.546	0.213	3.64141146558487e-151	0	Nlrp12
1.79031810510673e-155	1.036122652	0.863	0.53	4.05954630332951e-151	0	Fgr
8.85456800807749e-154	1.157256914	0.842	0.752	2.00777329583157e-149	0	Klf6
9.50554292169077e-150	0.809654581	0.964	0.965	2.15538185749338e-145	0	Ssh2
1.96714286075992e-147	1.06917552	0.871	0.734	4.46049643677311e-143	0	Slfn2
1.05404834730563e-146	0.898563287	0.907	0.84	2.39005462751552e-142	0	Lsp1
2.51097545308351e-146	0.814937214	0.941	0.906	5.69363683986687e-142	0	Cmip
1.35499777255658e-144	1.171280239	0.736	0.411	3.07245744927205e-140	0	Trem3
3.36293367103148e-144	1.179178467	0.697	0.4	7.62545209906387e-140	0	Cd300a
5.16557541022108e-143	1.045860734	0.886	0.784	1.17129422426763e-138	0	Map3k5
1.11094973093734e-141	0.537646023	0.989	0.666	2.51907851490042e-137	0	S100a9
5.25176933068705e-141	1.097987901	0.685	0.344	1.19083869573329e-136	0	Sfxn5
1.40851659109759e-139	0.826596253	0.924	0.895	3.19381137031378e-135	0	Ubb
1.44853902305968e-139	0.967794522	0.869	0.673	3.28456223478783e-135	0	Skap2
4.3212836842463e-137	1.20174407	0.675	0.385	9.79851075402848e-133	0	Rab11fip1
9.458277602956e-135	1.194013242	0.781	0.659	2.14466444647027e-130	0	Ier5
2.10191741593571e-132	0.910621503	0.865	0.494	4.76609774063422e-128	0	Hp
3.61403214720042e-131	1.249870849	0.551	0.258	8.19481789377695e-127	0	Prr5l
1.53369284482541e-129	1.036982757	0.622	0.283	3.47764852564162e-125	0	Dhrs9
2.77424003780521e-129	1.167135714	0.479	0.186	6.29058928572332e-125	0	Cd101
1.37725918207655e-128	1.245687603	0.671	0.39	3.12293519535859e-124	0	Pip5k1b
3.02362215631448e-128	1.045631959	0.827	0.812	6.85606323944309e-124	0	Hectd1
3.09654534831692e-128	0.996505238	0.853	0.606	7.02141657730862e-124	0	Gab2
4.72757162949546e-128	1.165202043	0.752	0.519	1.07197686698810e-123	0	Lmnb1
1.03533103956623e-127	1.069466412	0.548	0.248	2.34761313221643e-123	0	Trim30b
4.92026451888112e-126	1.046244223	0.783	0.701	1.11566997965629e-121	0	Map1lc3b
7.6095562381925e-126	1.035509605	0.818	0.784	1.72546687701015e-121	0	Tsc22d3
1.06177701761167e-125	1.214055992	0.693	0.485	2.40757938743447e-121	0	Snap23
1.81595727195224e-125	1.13665102	0.808	0.571	4.1176831141517e-121	0	Plek
2.0506987472559e-123	1.131781812	0.751	0.61	4.64995940940274e-119	0	Atg3
2.57609312206276e-123	0.992968867	0.83	0.734	5.8412911542773e-119	0	Usp32
5.23210734212779e-122	1.335146296	0.477	0.196	1.18638033982748e-117	0	Ifitm1
4.75354876906669e-120	1.237364687	0.499	0.232	1.07786718338587e-115	0	Ptafr
5.49806353532643e-120	0.910555008	0.83	0.575	1.24668590663527e-115	0	Spi1
2.20870320941222e-119	1.048356222	0.675	0.4	5.0082345273422e-115	0	Pilra
9.89431722951526e-119	1.056691151	0.657	0.367	2.24353643179259e-114	0	Tgfbi
2.63848560575949e-118	1.217302742	0.771	0.69	5.98276611105963e-114	0	Resf1
1.11556127083967e-114	1.053724255	0.753	0.64	2.52953518162896e-110	0	Ttc7
5.5635504200759e-113	1.20795311	0.702	0.525	1.26153505775221e-108	0	Tbc1d14
1.38589279086822e-112	1.308602975	0.556	0.313	3.1425119032937e-108	0	Socs3
2.09012237385629e-112	1.355403922	0.329	0.101	4.73935248271913e-108	0	Steap4
3.99895232038818e-112	1.034679534	0.817	0.774	9.0676243864802e-108	0	Txnip
4.37930314893125e-110	0.856039526	0.782	0.474	9.93006989020161e-106	0	Pygl
1.36947327726972e-109	0.989291853	0.766	0.588	3.10528065620909e-105	0	Antxr2
2.39159487133303e-109	0.970546912	0.746	0.541	5.42294137074765e-105	0	Zyx
2.65159536865184e-109	0.983798704	0.721	0.469	6.01249249841804e-105	0	Grina
4.26663134323098e-109	0.808599838	0.83	0.53	9.67458657077624e-105	0	Alox5ap
1.78099456958686e-108	1.139476285	0.742	0.517	4.0384051865382e-104	0	Alcam
1.84863817450885e-108	0.918604317	0.773	0.47	4.19178706069883e-104	0	Ccl6
7.71132883969481e-108	1.1571585	0.478	0.202	1.7485438144008e-103	0	Slc7a11
4.19999738872739e-107	1.304806802	0.632	0.426	9.52349407893936e-103	0	Sntb2
1.41454907186005e-106	1.014886023	0.787	0.722	3.20749002044266e-102	0	Btg2
4.29091067294151e-104	0.971623047	0.597	0.308	9.72963995089488e-100	0	Cd33
5.60298453178009e-103	1.171150394	0.546	0.313	1.27047674258114e-98	0	Arrdc3
1.70843543493019e-102	0.826242921	0.866	0.648	3.87387734870421e-98	0	Myo1f
1.85236441251361e-102	1.070024242	0.518	0.252	4.20023630537461e-98	0	F630028O10Rik
2.32502792412659e-101	1.081222819	0.649	0.412	5.27200081795703e-97	0	Mirt1
6.37152631999007e-101	1.085687817	0.719	0.543	1.44474359305775e-96	0	Cask
1.08611412851484e-100	0.749777974	0.887	0.784	2.46276378640739e-96	0	Svil
1.1761643909894e-100	0.973511341	0.668	0.42	2.66695275656846e-96	0	Lpcat2
1.90464031769441e-99	0.701731587	0.935	0.835	4.31877192037207e-95	0	Tmcc1
9.11147252899314e-99	1.001037756	0.38	0.145	2.06602639594919e-94	0	4732465J04Rik
1.27547113117578e-97	0.821546201	0.803	0.537	2.89213078994107e-93	0	Itgam
5.2391021262612e-97	1.078226579	0.69	0.512	1.18796640712973e-92	0	Kctd12
2.11076714728258e-96	0.928714293	0.539	0.28	4.78616450646325e-92	0	Trpm2
5.14269131535441e-96	0.96076335	0.669	0.443	1.16610525575661e-91	0	Slfn1
1.13930345007323e-95	1.018749302	0.56	0.268	2.58337057304105e-91	0	Lrg1
1.61005183969756e-95	1.147440232	0.642	0.461	3.65079254651422e-91	0	Gadd45b
2.13954670359616e-95	0.773526026	0.83	0.835	4.85142215040429e-91	0	Jund
8.73846863416326e-95	1.103058079	0.664	0.493	1.98144776279652e-90	0	Nudt4
1.06803879711913e-94	0.814909639	0.819	0.52	2.42177797246762e-90	0	Cebpb
1.16500724681889e-94	0.942362503	0.726	0.588	2.64165393216184e-90	0	Ccpg1
9.85476607099261e-94	0.738426129	0.876	0.873	2.23456820659757e-89	0	Rsrp1
1.4927391455892e-93	0.964231966	0.75	0.614	3.38478601262352e-89	0	Klhl2
4.68454762923984e-92	1.157146862	0.562	0.365	1.06222117493013e-87	0	Neurl3
2.12197416732113e-91	1.130784801	0.654	0.513	4.81157642440066e-87	0	Kdm6b
5.43306847089596e-91	1.011380585	0.629	0.403	1.23194827577566e-86	0	Igsf6
1.87109239200875e-90	0.80707755	0.777	0.545	4.24270199887983e-86	0	Anxa2
2.27840249154698e-90	1.094583432	0.712	0.57	5.16627764958277e-86	0	Nfkbiz
1.8310368621899e-89	0.525828587	0.981	0.97	4.15187608501559e-85	0	Tmsb4x
1.22952555840918e-88	0.923264227	0.653	0.427	2.78794920369281e-84	0	Lilrb4a
5.45314337343054e-88	1.023751527	0.281	0.094	1.23650025992537e-83	0	Ccdc146
9.14393792847684e-88	1.135183516	0.378	0.16	2.07338792528212e-83	0	AW011738
3.08359598065498e-87	1.061693894	0.531	0.307	6.99205388613517e-83	0	Cd300lb
1.22890014743882e-86	0.559788913	0.976	0.978	2.78653108431752e-82	0	Ccnd3
1.13339001081113e-85	0.764491064	0.801	0.615	2.56996184951424e-81	0	Ptpre
5.98184736007604e-84	0.746256567	0.873	0.848	1.35638388889724e-79	0	Klf2
1.10770854542114e-83	0.96721938	0.417	0.193	2.51172912674243e-79	0	Gm16556
1.98175911568017e-83	0.836295167	0.761	0.628	4.49363879480479e-79	0	Itgal
2.37177050464924e-83	1.107535616	0.328	0.123	5.37798961929215e-79	0	Sycp2
1.01763170613766e-81	0.89921618	0.743	0.707	2.30747989366714e-77	0	Selplg
4.39847157025983e-81	0.876709526	0.82	0.713	9.97353428556417e-77	0	Txn1
1.12366904085507e-80	1.04797122	0.62	0.477	2.54791955013888e-76	0	Abr
7.90614506988102e-80	0.904809	0.824	0.85	1.79271839459552e-75	0	Kpna4
1.71651878857826e-79	1.159348821	0.46	0.242	3.89220635310122e-75	0	A530013C23Rik
2.10779363618685e-79	0.654227864	0.881	0.564	4.77942207005367e-75	0	Fcer1g
2.47803721926895e-79	0.622062973	0.455	0.193	5.61894939469234e-75	0	Stfa2l1
3.82881076066883e-79	0.896604286	0.769	0.753	8.68182839981656e-75	0	Map3k3
2.09601910422391e-77	1.125957545	0.571	0.405	4.75272331882772e-73	0	2310001H17Rik
5.99478687699941e-77	1.033893167	0.689	0.652	1.35931792435962e-72	0	March7
2.65996097859538e-76	0.465684446	0.655	0.325	6.03146151896503e-72	0	Mmp9
1.25472707616951e-75	0.854915243	0.629	0.432	2.84509364521436e-71	0	Emilin2
1.09993193122476e-74	0.792481449	0.775	0.764	2.49409565405215e-70	0	Cap1
3.70485996066928e-74	0.893467996	0.622	0.46	8.40076996081759e-70	0	Iqsec1
2.10717993299787e-73	0.592236138	0.95	0.767	4.77803049807266e-69	0	Lyn
6.82666388486937e-73	1.235025178	0.337	0.148	1.54794603589413e-68	0	Egr1
1.14540602713559e-72	0.810251682	0.757	0.639	2.59720816652996e-68	0	Notch2
1.15232893731786e-72	0.85867587	0.275	0.102	2.61290586536825e-68	0	2010310C07Rik
1.76064045484192e-72	0.739009343	0.795	0.794	3.99225223135405e-68	0	Gmfg
2.02246096492996e-72	1.029362413	0.556	0.378	4.58593023797868e-68	0	Themis2
3.90677963408257e-72	0.995440272	0.462	0.265	8.85862282028223e-68	0	Sirpb1a
5.17874707891772e-72	1.109164355	0.366	0.174	1.17428090014459e-67	0	Cd80
1.7588425376447e-71	0.849643881	0.617	0.419	3.98817545410936e-67	0	Fcgr3
1.47428919582789e-70	0.81742669	0.428	0.207	3.34295075153974e-66	0	Klra17
1.42616384961645e-69	0.69969102	0.733	0.474	3.2338265290053e-65	0	Gda
2.41225882439012e-69	0.902855038	0.476	0.259	5.46979688430459e-65	0	Ankrd33b
4.78345272966448e-69	1.028299279	0.372	0.177	1.08464790645142e-64	0	Il15
7.06578180774402e-69	0.962837591	0.642	0.553	1.60216602490596e-64	0	Ppp1r2
9.53326869280645e-69	1.030315433	0.594	0.474	2.16166867609386e-64	0	Sbno2
1.62072621596097e-68	0.90691534	0.446	0.255	3.6749966946915e-64	0	Sirpb1b
1.57532448531043e-67	1.096181831	0.435	0.254	3.57204827044141e-63	0	Kif23
7.09515660442254e-67	1.136866253	0.566	0.452	1.60882676005281e-62	0	Ppt1
2.72978482178086e-66	1.047806059	0.44	0.255	6.1897870833881e-62	0	Gm50022
3.21396308701344e-66	0.868441448	0.599	0.422	7.28766129980297e-62	0	Pirb
4.47877988305475e-66	0.547484576	0.733	0.493	1.01556333848266e-61	0	Pglyrp1
4.80759373973506e-66	1.097404713	0.449	0.263	1.09012188048492e-61	0	Il13ra1
1.07582883805055e-65	0.790318227	0.802	0.833	2.43944189027963e-61	0	Calm2
2.60129195005465e-65	0.902244081	0.659	0.602	5.89842949674893e-61	0	Tspan13
3.4754461661293e-65	0.832858685	0.713	0.703	7.8805741816982e-61	0	Gabarap
2.23828717360024e-64	0.732942967	0.814	0.822	5.07531616613855e-60	0	Jmjd1c
6.53630247412357e-64	0.802907335	0.597	0.407	1.48210658600752e-59	0	Rnf144a
1.93966824485762e-63	0.89318218	0.25	0.095	4.39819774521466e-59	0	Gm29282
1.15977335979819e-62	0.736018503	0.811	0.86	2.6297860933424e-58	0	Ddx6
2.49741104343118e-62	0.871713741	0.667	0.603	5.66287954098021e-58	0	Ctsd
8.42716418671327e-62	0.921870115	0.677	0.626	1.91085947933723e-57	0	Ier2
1.07174224159221e-61	0.797366991	0.577	0.369	2.43017553281034e-57	0	Mtus1
2.50516968892823e-61	0.724969893	0.781	0.734	5.68047226964477e-57	0	Ltb
3.40759912574465e-61	1.005289002	0.682	0.618	7.72673101762599e-57	0	Cd84
1.10468882963531e-60	0.544115039	0.893	0.929	2.50488192119806e-56	0	Celf2
1.24242206644051e-60	0.76546477	0.775	0.715	2.81719203565386e-56	0	Sat1
1.59668958551272e-59	1.176850708	0.337	0.171	3.62049363515008e-55	0	Atf3
2.53826016059395e-59	0.710736727	0.572	0.355	5.75550491414679e-55	0	Il18rap
3.93403993721575e-59	0.894026705	0.57	0.418	8.92043555763672e-55	0	Ogfrl1
6.85871639291805e-59	0.761989855	0.765	0.661	1.55521394209417e-54	0	Ipcef1
1.22509926455607e-58	0.713388655	0.413	0.212	2.77791258238089e-54	0	Il1f9
6.51807760318521e-58	0.963192773	0.698	0.711	1.47797409652225e-53	0	Ddx3x
1.13384792327392e-57	1.048988425	0.526	0.377	2.57100016602362e-53	0	St3gal6
1.94078430422976e-57	0.880846411	0.303	0.129	4.40072840984098e-53	0	Asprv1
2.58605778236911e-56	1.0255948	0.462	0.304	5.86388602152195e-52	0	Ets2
4.50245286435789e-56	0.739709147	0.713	0.739	1.02093118699315e-51	0	Ubc
1.81350646255134e-55	0.699454698	0.753	0.752	4.11212590383516e-51	0	Rassf3
5.74664065480582e-55	0.846382055	0.408	0.228	1.30305076847722e-50	0	Trem1
2.69723759829262e-54	0.556634491	0.808	0.699	6.11598625412851e-50	0	Syk
1.36395671989109e-53	0.756740363	0.699	0.62	3.09277186235304e-49	0	Retreg1
6.70692525457082e-53	0.851779762	0.492	0.311	1.52079530147393e-48	0	Dmxl2
1.16301906307036e-52	0.750628334	0.496	0.308	2.63714572551203e-48	0	Sgms2
1.4703860124989e-52	0.776264863	0.497	0.319	3.33410028334125e-48	0	Cyp4f18
2.05836578155367e-52	0.88663656	0.413	0.255	4.66734440967294e-48	0	Sirpb1c
2.10311122191592e-52	0.742826559	0.69	0.596	4.76880469569435e-48	0	Nadk
3.22432541434802e-52	0.785545499	0.769	0.779	7.31115787703413e-48	0	Hbb-bs
1.80170514024688e-51	0.738374169	0.695	0.671	4.08536640550979e-47	0	Mrpl33
2.67861597404328e-51	0.620873113	0.789	0.784	6.07376172114314e-47	0	Ptpn1
5.52815650441512e-50	0.469369373	0.955	0.927	1.25350948737613e-45	0	Ripor2
5.81069639833327e-50	0.707010347	0.615	0.439	1.31757540832207e-45	0	Sirpa
8.61854152631752e-50	0.749911833	0.726	0.703	1.9542542910925e-45	0	Klf3
1.47591830968047e-49	0.897838634	0.437	0.284	3.34664476720046e-45	0	Pfkfb4
1.52485340559215e-49	0.647564308	0.739	0.661	3.4576050971802e-45	0	Sell
2.25397498808772e-49	0.777767926	0.529	0.366	5.1108882854889e-45	0	Hacd4
2.68518532952968e-49	0.847786087	0.642	0.57	6.08865773470855e-45	0	Fbxl5
1.25532678038823e-48	0.786450369	0.654	0.538	2.84645347453031e-44	0	Abtb2
2.4139664526725e-48	1.0094696	0.502	0.394	5.4736689314349e-44	0	Midn
4.71624848420345e-48	0.977097295	0.554	0.487	1.06940934379313e-43	0	Washc2
5.97470900692388e-48	1.087590738	0.497	0.355	1.35476526731999e-43	0	Cd244a
1.85622198982114e-47	0.536328985	0.809	0.83	4.20898336191943e-43	0	Pten
2.79047355075646e-47	1.182911302	0.291	0.149	6.32739877634027e-43	0	Pmaip1
3.02016814600852e-47	0.528174928	0.884	0.921	6.84823127107433e-43	0	Apbb1ip
4.72010030288523e-47	0.823212731	0.568	0.443	1.07028274367923e-42	0	Litaf
8.90876938728603e-47	0.872868846	0.298	0.144	2.02006345856711e-42	0	Myo1d
1.88686486633465e-46	1.43562512	0.615	0.625	4.27846608441383e-42	0	Cdk2ap2
2.52817902610132e-46	0.95283073	0.572	0.528	5.73264594168475e-42	0	Tbc1d15
2.63335794313981e-46	0.765435492	0.641	0.597	5.97113913606951e-42	0	Man2b1
2.73180286450897e-46	0.939661487	0.517	0.391	6.19436299527408e-42	0	Trib1
4.97567459088896e-46	0.845005494	0.412	0.268	1.12823421348407e-41	0	Hgsnat
3.91648985478278e-45	0.810398773	0.369	0.208	8.88064074571994e-41	0	Alox5
6.31539959371968e-45	0.819530598	0.547	0.465	1.43201685787594e-40	0	Rara
1.18459723247399e-44	1.173245634	0.3	0.154	2.68607422463478e-40	0	Ier3
2.41067964982602e-44	0.328041536	0.975	0.972	5.46621610598049e-40	0	Actb
6.1249438093192e-44	0.785631525	0.47	0.308	1.38883100876313e-39	0	Lilr4b
7.51443400175856e-44	0.801591991	0.462	0.302	1.70389790989875e-39	0	Gadd45a
1.28378468564354e-43	0.780269656	0.483	0.358	2.91098177469674e-39	0	Adrb2
2.81558241869629e-43	0.943548804	0.319	0.18	6.38433313439383e-39	0	Marcksl1
4.31321608327746e-43	0.842765328	0.518	0.377	9.78021746883165e-39	0	Rbm47
4.34638884016071e-43	0.455535526	0.843	0.819	9.85543669506441e-39	0	Hmgb2
6.56918350567722e-43	0.464280898	0.512	0.315	1.48956235991231e-38	0	Slfn4
8.56807850001387e-43	0.874115241	0.587	0.533	1.94281179987814e-38	0	Sla
1.61598138451798e-42	0.6378321	0.823	0.83	3.66423778939452e-38	0	Samhd1
2.7754295607761e-42	0.600688588	0.752	0.742	6.29328652905981e-38	0	Kdm7a
3.08930010987098e-42	0.780949394	0.434	0.28	7.00498799913245e-38	0	Cd300c2
4.25596636263934e-42	0.901117155	0.561	0.505	9.6504037272847e-38	0	D1Ertd622e
7.63033104605962e-42	0.891156742	0.677	0.682	1.73017756469402e-37	0	Nfkbia
1.01458812495863e-41	0.743692495	0.358	0.214	2.30057857334369e-37	0	Siglece
2.31026169470817e-41	0.714302673	0.724	0.778	5.23851839275077e-37	0	Wipf1
5.27853530048091e-41	0.950661725	0.297	0.162	1.19690787938405e-36	0	Hist1h2bc
9.35350413642907e-41	0.856037403	0.544	0.443	2.12090706293529e-36	0	Bcl6
1.80066174828101e-40	0.790580586	0.549	0.464	4.0830005142272e-36	0	Por
3.19400615494322e-40	0.758642073	0.615	0.59	7.24240895633374e-36	0	Ptpn6
4.24125219900345e-40	1.093029596	0.466	0.36	9.61703936124032e-36	0	Acsl1
2.26048385772088e-39	0.435804252	0.844	0.85	5.12564714738209e-35	0	Gnai2
3.2663266415002e-39	0.769508577	0.344	0.203	7.4063956596017e-35	0	Gcnt1
3.63187243498731e-39	0.45497982	0.66	0.476	8.23527074633373e-35	0	Mctp1
4.05653682223252e-39	0.480635445	0.843	0.85	9.19819724441224e-35	0	Arpc1b
6.20913333388944e-39	0.612379163	0.759	0.81	1.40792098345943e-34	0	Asap1
9.4952808526401e-39	0.597128872	0.582	0.43	2.15305493333614e-34	0	Pira2
2.51189268152296e-38	0.600771937	0.748	0.805	5.69571665535332e-34	0	Cd53
3.8028006475823e-38	0.982130851	0.595	0.578	8.62285046839286e-34	0	Cited2
6.31972807316899e-38	0.612316418	0.747	0.809	1.43299834059107e-33	0	Zfp36l2
1.33407947689617e-37	0.91223114	0.434	0.333	3.02502521386206e-33	0	Preb
2.82283389321437e-37	0.873881909	0.346	0.227	6.40077585286359e-33	0	Ninj1
7.13966607447089e-37	0.627585537	0.666	0.608	1.61891928238627e-32	0	Ncf4
1.27386776420997e-36	0.838589183	0.597	0.572	2.88849515534611e-32	0	Irf1
1.79622977673115e-36	0.596035196	0.753	0.823	4.07295101873788e-32	0	Arid4a
2.21116687489256e-36	0.677142507	0.677	0.585	5.01382088881889e-32	0	Samsn1
3.69226078176921e-36	0.789784069	0.281	0.157	8.37220132266168e-32	0	Gm35853
3.96242763787223e-36	0.704513289	0.25	0.127	8.98480466887528e-32	0	Il1rn
6.71769745606248e-36	0.851618318	0.558	0.543	1.52323789816217e-31	0	Fam32a
1.229281671097e-35	0.949798459	0.557	0.544	2.78739618921244e-31	0	Cxcr4
1.59857938601304e-35	0.79803494	0.547	0.472	3.62477875778456e-31	0	Glipr2
2.53861633494922e-35	0.565429865	0.726	0.795	5.75631253949735e-31	0	Grb2
3.46399672160618e-35	0.716414541	0.456	0.337	7.85461256624202e-31	0	Rasgrp4
6.3736964551299e-35	0.83693926	0.455	0.359	1.4452356712007e-30	0	Glipr1
1.82346859924494e-34	0.447782167	0.819	0.908	4.1347150487879e-30	0	Ncor1
3.36426271478709e-34	0.78131872	0.574	0.544	7.62846570577972e-30	0	Ndel1
3.73705257068541e-34	0.783952462	0.553	0.526	8.47376670402918e-30	0	Ypel3
3.81150429632763e-34	0.453388641	0.858	0.886	8.6425859919229e-30	0	Eif1
4.6484739506762e-34	0.856049895	0.402	0.285	1.05404146831583e-29	0	Plxnc1
5.35325440260279e-34	0.842030677	0.298	0.178	1.21385043579018e-29	0	Tspan2
2.25029409296113e-33	0.885234901	0.503	0.425	5.10254185578937e-29	0	Fndc3b
2.32088869760979e-33	0.826269021	0.335	0.218	5.26261512183019e-29	0	4930581F22Rik
2.76463181399896e-33	0.852940322	0.422	0.32	6.26880263824264e-29	0	Rhob
4.24292876034009e-33	0.460651156	0.831	0.834	9.62084096407115e-29	0	Itga4
5.18893451166882e-33	0.55918949	0.356	0.215	1.1765909005209e-28	0	Isg15
5.70724583082602e-33	0.861195143	0.306	0.193	1.2941179921398e-28	0	Zswim4
1.25169206242827e-32	0.74977648	0.347	0.227	2.83821175155609e-28	0	Lilra6
1.26332350564981e-32	0.744462118	0.413	0.294	2.86458604906095e-28	0	Tmem154
2.58636324725872e-32	0.414190778	0.886	0.938	5.86457866315914e-28	0	Fam49b
2.95882863283154e-32	0.653400479	0.392	0.265	6.70914392494552e-28	0	Pi16
3.50241311015485e-32	0.643374369	0.658	0.732	7.94172172727612e-28	0	Ube2b
4.60118144885808e-32	0.666543156	0.372	0.246	1.04331789352857e-27	0	Dennd3
5.91910023009849e-32	0.762304506	0.477	0.379	1.34215597717483e-27	0	Csf2rb
9.10241395030954e-32	0.47723583	0.813	0.891	2.06397236323269e-27	0	Ptbp3
1.12663387363011e-31	0.804750827	0.653	0.66	2.55464230845626e-27	0	Zfand5
1.22318885844361e-31	0.682777528	0.469	0.355	2.77358073652089e-27	0	Dhrs7
2.58083874551933e-31	0.744725956	0.598	0.562	5.85205185546507e-27	0	Gnaq
4.49530473196427e-31	0.810302032	0.625	0.679	1.0193103479729e-26	0	Polr2a
7.39777240532112e-31	0.760505653	0.393	0.28	1.67744489290656e-26	0	A330023F24Rik
1.25565404929853e-30	0.825969422	0.533	0.53	2.84719555678441e-26	0	Ctnnb1
3.04421927324155e-30	0.683822232	0.695	0.737	6.90276720207522e-26	0	Pim1
6.29908486039227e-30	0.71945986	0.49	0.387	1.42831749209395e-25	0	Cpd
7.06015147959446e-30	0.823251547	0.351	0.243	1.60088934799804e-25	0	Ksr1
1.63953309865361e-29	0.67265732	0.635	0.675	3.71764130119707e-25	0	Sdcbp
2.00135662996123e-29	0.523626933	0.642	0.493	4.5380761584371e-25	0	Hck
1.19538611592937e-28	0.745182934	0.526	0.478	2.71053801786984e-24	0	Pxn
1.50960474001446e-28	0.746288649	0.519	0.494	3.42302874798279e-24	0	Rhog
1.58249046126463e-28	0.61519476	0.557	0.452	3.58829712091755e-24	0	Dock5
1.82853506248972e-28	0.728189233	0.605	0.661	4.14620325419544e-24	0	Pnrc1
2.10391637166435e-28	0.791697997	0.429	0.346	4.7706303727489e-24	0	Sema4a
2.80354919111333e-28	0.82393728	0.476	0.418	6.35704779084948e-24	0	Mfsd6
7.93844825378259e-28	0.729927077	0.559	0.536	1.8000431415452e-23	0	Dennd5a
1.45606056519942e-27	0.526758645	0.698	0.758	3.30161733158968e-23	0	Sh3glb1
1.87177889815369e-27	0.727243747	0.326	0.212	4.24425865156349e-23	0	Agap1
3.95745660765814e-27	0.766316152	0.508	0.458	8.97353285786482e-23	0	Gm2a
5.75320871582044e-27	0.693529778	0.576	0.622	1.30454007631228e-22	0	Cdc42se1
7.30164243542721e-27	0.711134956	0.579	0.544	1.65564742223312e-22	0	Ptpn12
1.68648473268703e-26	0.456793911	0.789	0.863	3.82410413136783e-22	0	Herc4
5.26626272051161e-26	0.857989253	0.455	0.41	1.19412507187601e-21	0	Hexim1
5.77269603567744e-26	0.459813273	0.741	0.848	1.30895882608986e-21	0	Arhgap45
1.04819115652279e-25	0.818951342	0.391	0.296	2.37677344741542e-21	0	Gsdme
1.07722562324568e-25	0.462456706	0.749	0.732	2.44260910070958e-21	0	Dleu2
1.15266851369047e-25	0.722223824	0.314	0.215	2.61367585479314e-21	0	Slc35a5
1.79874701815826e-25	0.534709496	0.701	0.746	4.07865886367386e-21	0	Gng5
2.08658696549781e-25	0.565738696	0.323	0.213	4.73133594426629e-21	0	Arap3
2.70613644573818e-25	0.666781012	0.547	0.491	6.13616439071133e-21	0	Zfp608
2.74768880257011e-25	0.706189114	0.529	0.501	6.23038435982773e-21	0	Trim30a
5.24984112635829e-25	0.683584213	0.66	0.74	1.19040147540174e-20	0	Osbpl9
5.3201317399611e-25	0.669060059	0.341	0.231	1.20633987203618e-20	0	Rtp4
7.06907126069462e-25	0.772306121	0.297	0.202	1.60291190836251e-20	0	Fam122a
7.88707803886403e-25	0.691265357	0.41	0.331	1.78839494531242e-20	0	Tnfrsf1a
8.76176385302849e-25	0.785908455	0.361	0.262	1.98672995367421e-20	0	Clec4e
9.05466377007067e-25	0.317767114	0.874	0.854	2.05314500986352e-20	0	Actg1
1.03460248295337e-24	0.62121524	0.658	0.711	2.34596113009676e-20	0	Stat3
1.48306208687949e-24	0.68151337	0.576	0.595	3.36284328199925e-20	0	Atp6v1g1
1.93393200357311e-24	0.830777038	0.427	0.376	4.38519081810202e-20	0	Eif4ebp1
2.27968686782991e-24	0.685062819	0.42	0.349	5.16918997280433e-20	0	Fes
2.47776154257895e-24	0.782296601	0.405	0.33	5.61832429779777e-20	0	Rnf11
2.72453185811354e-24	0.696881438	0.259	0.161	6.17787598827245e-20	0	5830428M24Rik
3.42618563559187e-24	0.708247072	0.445	0.34	7.76887592870457e-20	0	Adam19
3.7779299333941e-24	0.597017361	0.556	0.471	8.56645612397112e-20	0	Cd9
3.79546730181056e-24	0.495089843	0.712	0.781	8.60622210685545e-20	0	Myl12b
3.8235325566291e-24	0.708312118	0.376	0.268	8.66986007215649e-20	0	Zfand4
4.8369829422058e-24	0.428045183	0.663	0.535	1.09678588214517e-19	0	Rap1gap2
6.06072565392714e-24	0.656639336	0.354	0.254	1.37426954202798e-19	0	Metrnl
1.18677870488682e-23	0.789211698	0.547	0.531	2.69102071333087e-19	0	Sgk1
2.34341226858964e-23	0.624081455	0.479	0.365	5.313687319027e-19	0	Dusp16
2.36618288996632e-23	0.515008253	0.258	0.154	5.36531970299864e-19	0	Mirt2
3.62111144800348e-23	0.710202042	0.605	0.655	8.21087020834789e-19	0	Xpr1
6.4876689663148e-23	0.820750336	0.475	0.43	1.47107893811188e-18	0	Spidr
1.47849650503202e-22	0.732113795	0.274	0.18	3.3524908251601e-18	0	Mpzl3
1.68877639214368e-22	0.48500195	0.775	0.84	3.8293004691858e-18	0	Cytip
3.11663714314461e-22	0.694763075	0.348	0.262	7.06697472208041e-18	0	Slc11a1
3.16682616735356e-22	0.733400094	0.404	0.324	7.18077833447421e-18	0	Gfod1
3.50350675521039e-22	0.595462771	0.63	0.671	7.94420156743956e-18	0	Mbp
6.59543964391623e-22	0.549156476	0.519	0.439	1.49551593925801e-17	0	Glrx
7.6365381877639e-22	0.761837321	0.507	0.5	1.73158503407547e-17	0	Pnpla7
9.17563922685553e-22	0.702995996	0.547	0.551	2.08057619468949e-17	0	Hdac4
2.4771762859606e-21	0.616786779	0.569	0.598	5.61699722841566e-17	0	Fmnl1
2.58053932141894e-21	0.816617383	0.285	0.197	5.85137291131745e-17	0	Tlr4
2.65951093150661e-21	0.813544716	0.402	0.344	6.03044103719124e-17	0	Myadm
2.9244125092292e-21	0.787420285	0.367	0.304	6.63110536467722e-17	0	1600010M07Rik
6.8049729374841e-21	0.466124683	0.784	0.859	1.54302761357452e-16	0	Pag1
8.64200304718531e-21	0.61649443	0.556	0.578	1.95957419094927e-16	0	Tpm4
8.77303480750155e-21	0.458826265	0.601	0.48	1.98928564260098e-16	0	Fgd4
2.61269553315208e-20	0.489917227	0.618	0.582	5.92428712142235e-16	0	Il6ra
3.21616526598397e-20	0.70322203	0.467	0.427	7.29265474061866e-16	0	Sh2d3c
3.33605213667682e-20	0.632130081	0.268	0.186	7.56449821991468e-16	0	Lrrc25
3.36048869210418e-20	0.617932057	0.574	0.62	7.61990810934622e-16	0	Gpsm3
4.95635141493828e-20	0.480433267	0.68	0.753	1.12385268333726e-15	0	Rcsd1
7.48592630569612e-20	0.282705819	0.882	0.942	1.6974337898166e-15	0	Ddx5
1.89610252633053e-19	0.575341231	0.573	0.632	4.29941247845448e-15	0	Dazap2
2.08874950456654e-19	0.46881105	0.732	0.742	4.73623950160462e-15	0	Arhgap26
2.17638167232009e-19	0.585514289	0.663	0.749	4.93494544198581e-15	0	Susd6
3.03631857003119e-19	0.767232808	0.357	0.294	6.88485235754573e-15	0	Ndst1
3.38069266785356e-19	0.658519809	0.494	0.492	7.66572062435794e-15	0	Cdc42ep3
5.66101303863035e-19	0.724190547	0.542	0.577	1.28363470650943e-14	0	Xpo6
5.68455241703083e-19	0.731027324	0.284	0.209	1.28897226056174e-14	0	Tctex1d2
6.22801597256984e-19	0.613065408	0.573	0.593	1.41220262178021e-14	0	Lcp2
6.43033381348399e-19	0.654044893	0.439	0.39	1.4580781922075e-14	0	Rab27a
1.04274872370107e-18	0.306820182	0.878	0.77	2.36443273099218e-14	0	Fyb
1.58528600312413e-18	0.667736087	0.571	0.615	3.59463601208396e-14	0	Raf1
2.31561348235909e-18	0.34742634	0.729	0.632	5.25065357124925e-14	0	Cers6
2.55471299879581e-18	0.737053886	0.288	0.21	5.7928117247695e-14	0	Slc44a1
3.47839752177664e-18	0.481121987	0.677	0.798	7.88726638062854e-14	0	Srsf5
5.09331053056369e-18	0.591718263	0.5	0.465	1.15490816280532e-13	0	Wdfy3
6.2102850346146e-18	0.432152683	0.843	0.912	1.40818213159886e-13	0	H3f3b
6.46805325770598e-18	0.328797714	0.729	0.661	1.46663107618483e-13	0	Emb
6.78674222411406e-18	0.569076179	0.628	0.715	1.53889379931786e-13	0	Tut7
8.16215775507327e-18	0.703763155	0.406	0.364	1.85076927096286e-13	0	Notch1
9.14961706271301e-18	0.53752035	0.533	0.479	2.07467566897018e-13	0	Mctp2
9.72214298763446e-18	0.719103553	0.504	0.471	2.20449592244611e-13	0	Atrnl1
1.11093789951661e-17	0.438069587	0.733	0.849	2.51905168715391e-13	0	Son
1.23658042446782e-17	0.369971439	0.802	0.87	2.80394611248078e-13	0	Msn
1.27387209175097e-17	0.69024961	0.453	0.379	2.88850496804531e-13	0	Slc2a3
5.16819967749826e-17	0.820924026	0.395	0.352	1.17188927687273e-12	0	Cpeb2
6.26936771962872e-17	0.337826134	0.754	0.809	1.42157913042581e-12	0	Pip4k2a
1.60262766107493e-16	0.482922705	0.719	0.816	3.6339582214874e-12	0	Phf21a
2.52019772133567e-16	0.755444746	0.528	0.481	5.71454833312863e-12	0	Lrmda
3.70039255697915e-16	0.705955846	0.582	0.633	8.39064012295023e-12	0	Pdlim5
6.76387159455373e-16	0.450691136	0.683	0.811	1.53370788406506e-11	0	Pak2
9.90697457302197e-16	0.847392773	0.538	0.549	2.24640648443273e-11	0	Rnf19b
1.01085778804197e-15	0.650580807	0.441	0.434	2.29212003438517e-11	0	Snx20
1.10973440619771e-15	0.759450946	0.42	0.397	2.5163227660533e-11	0	St3gal4
1.17351474407471e-15	0.424522949	0.698	0.794	2.66094468218941e-11	0	Rbms1
1.42108187887211e-15	0.773691553	0.365	0.317	3.22230316034252e-11	0	Irs2
1.6276098886819e-15	0.64925561	0.533	0.559	3.69060542258620e-11	0	N4bp1
2.22640318225043e-15	0.473744792	0.641	0.668	5.04836921575285e-11	0	Etv6
2.32253268808789e-15	0.705529644	0.342	0.261	5.26634287023928e-11	0	Pde7b
2.37532135061661e-15	0.603269546	0.278	0.205	5.38604116252316e-11	0	Cnr2
2.83142343438327e-15	0.50179482	0.54	0.49	6.42025263746405e-11	0	Fam129a
3.11826967318826e-15	0.606447613	0.324	0.257	7.07067648395437e-11	0	Fosl2
4.40470500784667e-15	0.8209514	0.551	0.604	9.98766860529233e-11	0	Slc38a2
5.19323295600503e-15	0.343235189	0.76	0.82	1.17756557277414e-10	0	Baz2b
5.96014544511665e-15	0.622868386	0.336	0.258	1.3514629796802e-10	0	Slco3a1
6.22819060442139e-15	0.685849073	0.514	0.548	1.41224221955255e-10	0	Atxn7l1
9.71263614745231e-15	0.557105821	0.602	0.669	2.20234024643481e-10	0	Chd7
1.11813097912917e-14	0.708176195	0.324	0.278	2.5353619951754e-10	0	Mknk1
1.30518519000503e-14	0.552234644	0.51	0.449	2.95950741833641e-10	0	Plaur
1.44774804293783e-14	0.857442386	0.378	0.349	3.28276868736154e-10	0	Hnrnpll
1.55011843519097e-14	0.506186098	0.649	0.78	3.51489355179552e-10	0	Clk1
1.64447613309941e-14	0.566105516	0.589	0.674	3.72884963180291e-10	0	Il17ra
3.54534349262091e-14	0.724399957	0.352	0.306	8.03906636951791e-10	0	Sephs2
4.02715140642359e-14	0.445173065	0.672	0.716	9.1315658140655e-10	0	Cotl1
7.87121197022489e-14	0.634557631	0.494	0.522	1.78479731424849e-09	0	Slc6a6
1.25475473647801e-13	0.631272888	0.365	0.329	2.84515636496388e-09	0	Sec14l1
1.79664821910947e-13	0.749478145	0.413	0.408	4.07389983683072e-09	0	Fuca1
1.90905680382909e-13	0.695534582	0.454	0.453	4.32878630268245e-09	0	Hba-a1
2.44699884597206e-13	0.638056088	0.346	0.295	5.54856988324165e-09	0	Slc22a15
4.45945882363034e-13	0.639556641	0.322	0.28	1.01118228825818e-08	0	Card19
4.98743463690929e-13	0.567272545	0.307	0.236	1.13090080391918e-08	0	Bmx
5.71914637229991e-13	1.008191198	0.295	0.226	1.296816439919e-08	0	Wfdc17
8.56791824515873e-13	0.717912172	0.298	0.248	1.94277546208974e-08	0	Fas
8.7219650648287e-13	0.535374772	0.304	0.243	1.97770557844991e-08	0	Slc16a3
9.97074304976896e-13	0.60190469	0.53	0.596	2.26086598653511e-08	0	Pbxip1
1.01332806052688e-12	0.682597984	0.575	0.618	2.2977213772447e-08	0	Pde4b
1.15989626663489e-12	0.307517161	0.297	0.523	2.63006478459461e-08	0	Hnrnph1
1.32437681432083e-12	0.389976024	0.423	0.353	3.00302442647248e-08	0	Mcemp1
1.3423255259757e-12	0.523688183	0.557	0.591	3.0437231301499e-08	0	Parp8
2.05305680062611e-12	0.617394997	0.289	0.228	4.6553062954197e-08	0	St3gal5
2.47496313239791e-12	0.329217561	0.74	0.799	5.61197890271226e-08	0	Cyba
2.51104574287204e-12	0.714611557	0.286	0.241	5.69379622196234e-08	0	Pnpla2
2.73146588035591e-12	0.375845815	0.677	0.803	6.19359888370702e-08	0	Irf2
2.845909982817e-12	0.53976356	0.28	0.223	6.45310088603755e-08	0	Pilrb2
3.61580119969264e-12	0.667072184	0.399	0.387	8.19882922030307e-08	0	Trim12c
4.21063077111831e-12	0.702158548	0.462	0.471	9.54760527351077e-08	0	Hba-a2
4.46379361829786e-12	0.699837425	0.317	0.283	1.01216520294904e-07	0	Myd88
4.80804340742625e-12	0.293714506	0.737	0.82	1.0902238426339e-07	0	Rac2
4.87687685044689e-12	0.618773706	0.285	0.233	1.10583182583883e-07	0	Tlr13
5.57839145857844e-12	0.560316874	0.418	0.39	1.26490026323266e-07	0	Snx18
7.06304175776728e-12	0.60298477	0.348	0.306	1.60154471857373e-07	0	Cdh23
7.27367230712586e-12	0.434564519	0.184	0.334	1.64930519564079e-07	0	Glul
7.70473251979231e-12	0.676308904	0.418	0.421	1.74704809886291e-07	0	Tle3
9.61002661663392e-12	0.627247525	0.49	0.533	2.17907353532174e-07	0	Foxo3
1.24320557171359e-11	0.469009875	0.603	0.694	2.81896863386056e-07	0	Mapk14
1.78405799505189e-11	0.480827178	0.583	0.65	4.04535150378016e-07	0	Numb
1.8836531022456e-11	0.317809515	0.659	0.638	4.27118340934189e-07	0	Vav3
2.58522022625722e-11	0.612037486	0.466	0.493	5.86198686303824e-07	0	Tnrc18
3.07194733174946e-11	0.62578207	0.483	0.513	6.9656405747419e-07	0	Reep3
3.64369169216785e-11	0.63692879	0.443	0.46	8.26207091199061e-07	0	Tbc1d23
3.65362188452534e-11	0.562061339	0.518	0.529	8.2845876231612e-07	0	Fkbp5
3.69264351372146e-11	0.86084342	0.513	0.596	8.37306916736342e-07	0	Srsf7
6.81391192571564e-11	0.570760241	0.302	0.257	1.54505452915602e-06	0	Ampd3
8.12919683458719e-11	0.623241284	0.462	0.466	1.84329538224265e-06	0	Plekhm3
9.28378240798009e-11	0.715704316	0.428	0.426	2.10509766100948e-06	0	Nabp1
9.68352331921844e-11	0.633518745	0.323	0.287	2.19573891263278e-06	0	Tmem156
9.7647806186104e-11	0.687097958	0.346	0.325	2.21416400526991e-06	0	Plekho2
2.04242041636331e-10	0.391794898	0.673	0.773	4.63118829410382e-06	0	Rasa3
2.0708515459874e-10	0.631375467	0.267	0.22	4.69565588052642e-06	0	Sipa1l2
2.12816673088779e-10	0.571902961	0.251	0.196	4.82561806228806e-06	0	Atp6v0a1
2.49427856427625e-10	0.253180672	0.138	0.253	5.6557766444964e-06	0	Hist1h1c
3.72017405234224e-10	0.703181547	0.327	0.298	8.43549466368603e-06	0	Xpc
3.99218552552475e-10	0.529743267	0.548	0.627	9.05228067912737e-06	0	Crebrf
3.99533904496139e-10	0.486886113	0.597	0.735	9.05943128444995e-06	0	Dnm2
4.06393734662006e-10	0.473008165	0.608	0.684	9.21497793346098e-06	0	Tmem164
4.34948333084395e-10	0.643696616	0.392	0.389	9.86245345268866e-06	0	Inpp5a
4.4304028208835e-10	0.853469713	0.307	0.265	1.00459383963533e-05	0	Nfia
4.63462412775004e-10	0.521914228	0.378	0.332	1.05090102096732e-05	0	Pstpip2
5.66858318174617e-10	0.596343947	0.447	0.463	1.28535123646094e-05	0	Bmp2k
6.29861947865822e-10	0.551913729	0.316	0.273	1.42821196678575e-05	0	Slc15a3
7.07782019084505e-10	0.318311146	0.694	0.796	1.60489572827412e-05	0	Arpc5
1.03224374475226e-09	0.644405764	0.295	0.262	2.34061269122575e-05	0	Dedd2
1.10764543653569e-09	0.591244913	0.49	0.526	2.51158602734468e-05	0	Lamp2
1.15149550139314e-09	0.640324841	0.413	0.426	2.61101604940894e-05	0	Snrk
1.61457333214023e-09	0.546691093	0.474	0.511	3.66104503062796e-05	0	AB124611
2.46054500120704e-09	0.494304492	0.268	0.217	5.57928579023695e-05	0	B430306N03Rik
2.47910216452724e-09	0.631033178	0.303	0.278	5.62136415806552e-05	0	Furin
2.52343105215087e-09	0.58042751	0.306	0.275	5.7218799107521e-05	0	Cln3
3.94883565587872e-09	0.492891058	0.391	0.336	8.95398484970499e-05	0	Arhgap24
4.31947689071916e-09	0.370174088	0.697	0.797	9.79441384970569e-05	0	Slc12a6
5.5382999043964e-09	0.535569488	0.259	0.216	0.000125581	0	I830077J02Rik
5.60732281118258e-09	0.555778386	0.295	0.256	0.000127146	0	Abtb1
5.79967645937359e-09	0.275873879	0.238	0.398	0.000131508	0	Zzz3
6.19427703095491e-09	0.277338009	0.202	0.341	0.000140455	0	Nek9
6.27383388124749e-09	0.596113759	0.48	0.518	0.000142259	0	Atg7
6.51020849115448e-09	0.401822573	0.656	0.779	0.000147619	0	Mbnl2
7.15282229539165e-09	0.418225255	0.568	0.652	0.00016219	0	Prex1
8.19471638482393e-09	0.43232075	0.371	0.337	0.000185815	0	6430548M08Rik
8.44181019683219e-09	0.372215325	0.275	0.459	0.000191418	0	Mindy3
9.24470926850961e-09	0.518600569	0.316	0.275	0.000209624	0	Klra2
1.15357275768908e-08	0.502191017	0.53	0.615	0.000261573	0	Rlf
1.22263709000403e-08	0.515481805	0.552	0.661	0.000277233	0	Acap2
1.67979892655746e-08	0.58038905	0.464	0.479	0.000380894	0	Rab31
1.89982427192289e-08	0.364503961	0.667	0.768	0.000430785	0	Inpp5d
1.97117715909364e-08	0.684160684	0.435	0.499	0.000446964	0	Cox17
2.2874843466999e-08	0.256183696	0.233	0.385	0.000518687	0	Mapre2
2.28925376048121e-08	0.276522293	0.247	0.419	0.000519088	0	Sin3b
2.42984844726482e-08	0.526135455	0.272	0.235	0.000550968	0	Vamp5
3.20516421451918e-08	0.269772431	0.2	0.329	0.000726771	0	Taf13
4.34264481923259e-08	0.771332474	0.311	0.307	0.000984695	0	Mrps15
4.34792909405867e-08	1.006107691	0.433	0.484	0.000985893	0	Dhx40
5.3047144762741e-08	0.516392937	0.407	0.408	0.001202844	0	Wdfy2
6.35619389283986e-08	0.267618297	0.191	0.321	0.001441267	0	Ing4
6.87786675720023e-08	0.549019788	0.424	0.44	0.001559556	0	Kdm5b
6.90568368315741e-08	0.543059427	0.274	0.242	0.001565864	0	Mboat7
7.69573868751376e-08	0.360367771	0.685	0.815	0.001745009	0	Diaph1
8.29978196693228e-08	0.502576534	0.427	0.434	0.001881976	0	Mfsd14b
1.09699115336416e-07	0.490258977	0.528	0.63	0.002487427	0	Hcls1
1.33246342970926e-07	0.258399908	0.153	0.258	0.003021361	0	Taf7
1.41604556398798e-07	0.416934276	0.655	0.775	0.003210883	0	Hspa5
2.1846871222347e-07	0.565494232	0.366	0.363	0.004953778	0	Chsy1
2.47799267703527e-07	0.286569975	0.294	0.238	0.005618848	0	Adam8
3.01976998559146e-07	0.641248639	0.263	0.229	0.006847328	0	Prkcg
3.51332515298017e-07	0.588501514	0.375	0.395	0.007966465	0	Pstpip1
3.5858913511188e-07	0.551268117	0.271	0.245	0.008131009	0	Csnk1e
3.78314794373605e-07	0.265368898	0.239	0.387	0.008578288	0	Ndfip2
3.98335104951583e-07	0.490269945	0.542	0.673	0.009032249	0	Tsc22d4
4.67438680237465e-07	0.539883923	0.495	0.596	0.010599172	0	Rab7
4.68139894661257e-07	0.561739136	0.498	0.597	0.010615072	0	Cdkn1b
5.60724656054026e-07	0.426702804	0.201	0.325	0.012714432	0	Ggps1
6.18067605762348e-07	0.263177775	0.219	0.346	0.014014683	0	Cep120
6.23715661498295e-07	0.619800286	0.263	0.241	0.014142753	0	Relt
6.71552964813301e-07	0.588662698	0.258	0.229	0.015227463	0	Jdp2
7.08165229616612e-07	0.427793747	0.331	0.305	0.016057647	0	Tnfrsf1b
8.23674064395344e-07	0.256179055	0.202	0.322	0.018676809	0	Gm12185
8.43024502132433e-07	0.291343799	0.156	0.259	0.019115581	0	Sh2b3
8.50073663371772e-07	0.276497925	0.212	0.343	0.01927542	0	N4bp2l1
9.69693390287069e-07	0.605073561	0.368	0.387	0.021987798	0	Rybp
9.75893701028103e-07	0.302127231	0.271	0.439	0.02212839	0	Rlim
1.04373923427273e-06	0.429232769	0.609	0.757	0.023666787	0	Gsk3b
1.15442810458944e-06	0.464167168	0.33	0.299	0.026176657	0	Sort1
1.2886444218929e-06	0.568646812	0.433	0.49	0.029220012	0	Nisch
1.30466881596354e-06	0.549867341	0.476	0.525	0.029583365	0	Ifnar2
1.45214632906349e-06	0.404380666	0.671	0.779	0.032927418	0	Ube2h
1.69812394667643e-06	0.26430252	0.31	0.498	0.03850496	0	Etf1
1.72342033501062e-06	0.253440587	0.206	0.332	0.039078556	0	Chmp5
1.81234138193705e-06	0.36926389	0.448	0.399	0.041094841	0	Gpr141
1.92475198196553e-06	0.464174578	0.494	0.581	0.043643751	0	Atp6v0c
2.17370634349737e-06	0.584218734	0.419	0.429	0.049288791	0	Peak1
2.35482132558098e-06	0.467411676	0.282	0.262	0.053395574	0	Csf2ra
2.7098608883184e-06	0.500820546	0.271	0.24	0.061446096	0	Pram1
2.71528518489477e-06	0.6377747	0.399	0.44	0.061569092	0	Ugp2
2.97756371978533e-06	0.448110091	0.438	0.433	0.067516257	0	Hip1
3.10184576576971e-06	0.253622197	0.18	0.286	0.070334353	0	Rab5b
4.61785192520529e-06	0.600172731	0.457	0.57	0.104709792	0	Rabac1
5.07723249513498e-06	0.300964296	0.226	0.363	0.115126247	0	Usf2
5.9590101904771e-06	0.32979351	0.272	0.432	0.135120556	0	Eed
6.0816377856678e-06	0.255507171	0.361	0.56	0.137901137	0	Zmynd11
6.23567771192506e-06	0.260338721	0.209	0.319	0.141393992	0	Arhgap18
7.79263541806965e-06	0.433533831	0.507	0.583	0.176698008	0	Rin3
8.98694490159052e-06	0.418943074	0.257	0.23	0.203778976	0	Irf7
1.30157034552482e-05	0.338682726	0.191	0.295	0.295131076	0	1600020E01Rik
1.31703805104138e-05	0.641388951	0.358	0.391	0.298638378	0	Ing1
1.58400710160148e-05	0.328065552	0.339	0.515	0.35917361	0	Rreb1
1.6903372609368e-05	0.373932827	0.244	0.377	0.383283974	0	Mpp1
1.71095697155558e-05	0.379197689	0.536	0.612	0.387959493	0	Pik3r5
2.28675618047428e-05	0.541934199	0.392	0.377	0.518521964	0	Morrbid
2.64984647821511e-05	0.315587753	0.308	0.487	0.600852689	0	Usp7
2.7479803225102e-05	0.266573985	0.336	0.52	0.623104538	0	Upf2
3.1515513087331e-05	0.300920181	0.184	0.284	0.714614259	0	Dhx38
3.38300504709995e-05	0.327687047	0.622	0.773	0.767096394	0	Arhgap30
3.70180928087709e-05	0.304410356	0.561	0.614	0.839385254	0	Itgb2
4.01341403892774e-05	0.403386443	0.192	0.3	0.910041633	0	Oser1
4.19498495384139e-05	0.251016553	0.295	0.454	0.951212838	0	Msl1
4.33199380601752e-05	0.450783928	0.541	0.682	0.982279596	0	Kras
4.74680818243549e-05	0.49257682	0.445	0.499	1	0	Synj1
4.77370715076471e-05	0.326600691	0.252	0.388	1	0	Scarb2
5.18301098388175e-05	0.676822469	0.383	0.429	1	0	Wbp1l
5.67560505061204e-05	0.292931178	0.32	0.508	1	0	Rnasek
5.71384102263384e-05	0.271356626	0.404	0.614	1	0	Rock2
5.98074645005024e-05	0.306900134	0.271	0.403	1	0	Ulk2
6.25533234510383e-05	0.273128655	0.26	0.392	1	0	Cpeb4
6.71162074312527e-05	0.269328303	0.337	0.511	1	0	Insr
7.540664488783e-05	0.438086081	0.469	0.534	1	0	Prkcd
7.95543344153023e-05	0.336448278	0.632	0.796	1	0	Tax1bp1
8.57077100052272e-05	0.273640615	0.212	0.322	1	0	Rchy1
9.42923593361349e-05	0.311405257	0.335	0.519	1	0	Trip11
9.88019034709161e-05	0.295216145	0.211	0.324	1	0	Ap1m1
0.000109496	0.50974088	0.3	0.303	1	0	Rgs3
0.000128942	0.491703466	0.274	0.267	1	0	Pik3r6
0.000143474	0.328311658	0.311	0.461	1	0	Tet2
0.000181668	0.285511123	0.628	0.763	1	0	Med13l
0.000213465	0.281139932	0.286	0.434	1	0	Hbp1
0.000217482	0.42409534	0.568	0.724	1	0	Hipk1
0.000228492	0.472979145	0.277	0.27	1	0	Apobr
0.000228835	0.437667484	0.594	0.745	1	0	Gls
0.000233653	0.288516414	0.59	0.609	1	0	Trps1
0.000236085	0.467172147	0.167	0.251	1	0	Ppp1r15a
0.000239418	0.42526938	0.43	0.469	1	0	Hpcal1
0.000240637	0.494304189	0.341	0.365	1	0	Arrb2
0.000250184	0.269350678	0.283	0.433	1	0	Mkrn1
0.000256949	0.260169835	0.173	0.258	1	0	Tmem127
0.000286454	0.319501964	0.548	0.659	1	0	Gnb2
0.000311964	0.526200136	0.413	0.484	1	0	Nfatc1
0.000366032	0.294955057	0.59	0.699	1	0	Pkm
0.000377911	0.278643823	0.402	0.614	1	0	Taok1
0.000398222	0.274490339	0.322	0.479	1	0	Rnf38
0.000416997	0.430520354	0.281	0.274	1	0	Bst1
0.000428775	0.341209941	0.29	0.439	1	0	Atp6v0d1
0.000439214	0.307014657	0.42	0.394	1	0	Mgst1
0.000440986	0.336630882	0.262	0.389	1	0	Trim25
0.000442309	0.405110035	0.533	0.682	1	0	Ep300
0.00051314	0.30579522	0.462	0.468	1	0	Xdh
0.000514453	0.446351522	0.471	0.578	1	0	H2afj
0.000524519	0.621653614	0.302	0.311	1	0	Hbb-bt
0.000544961	0.593324696	0.314	0.339	1	0	Arid5a
0.000546614	0.304118672	0.585	0.722	1	0	Capzb
0.000578558	0.332678386	0.275	0.413	1	0	Ngly1
0.000602629	0.301208993	0.228	0.337	1	0	Ypel5
0.000666817	0.307439175	0.203	0.3	1	0	Cirbp
0.000721111	0.274401403	0.178	0.258	1	0	Klhl18
0.001126831	0.33593863	0.311	0.465	1	0	Cr1l
0.001269525	0.255069629	0.774	0.894	1	0	Nedd9
0.001284387	0.442594894	0.37	0.557	1	0	Tra2a
0.00130443	0.352996933	0.3	0.451	1	0	Adipor2
0.001665997	0.265245639	0.302	0.447	1	0	Bri3
0.001690337	0.339476386	0.274	0.411	1	0	Tprgl
0.001876564	0.323438319	0.234	0.341	1	0	Atf1
0.001977983	0.492514238	0.267	0.274	1	0	Pqlc1
0.002046013	0.315994069	0.245	0.347	1	0	Sik1
0.00205896	0.269198073	0.356	0.539	1	0	Tmem59
0.002099948	0.268078212	0.355	0.515	1	0	Zfp652
0.002381992	0.335643519	0.226	0.326	1	0	Irf9
0.002567274	0.39312344	0.261	0.373	1	0	Mylip
0.002592328	0.432893015	0.399	0.438	1	0	Mxi1
0.002866581	0.433495626	0.374	0.411	1	0	Tm6sf1
0.003013701	0.401802366	0.476	0.615	1	0	Grk2
0.00301898	0.369896933	0.253	0.379	1	0	Fam104a
0.003114958	0.60978165	0.41	0.491	1	0	Dym
0.003220799	0.268246666	0.247	0.355	1	0	Tnfaip8l2
0.003521739	0.536895956	0.49	0.595	1	0	Birc3
0.00394325	0.498579062	0.334	0.372	1	0	Dennd1c
0.003960434	0.326566057	0.535	0.669	1	0	Smap2
0.004072955	0.277266805	0.191	0.267	1	0	Mgat4a
0.004144835	0.316461008	0.339	0.503	1	0	Ankrd13a
0.004222849	0.577459235	0.311	0.338	1	0	Tob1
0.004237257	0.402803639	0.421	0.473	1	0	Pgd
0.004243478	0.331267481	0.191	0.274	1	0	Pgs1
0.004284656	0.463204796	0.259	0.262	1	0	Armc7
0.004683276	0.628062253	0.284	0.301	1	0	Rmdn1
0.005026234	0.544939583	0.379	0.459	1	0	1810058I24Rik
0.005096912	0.495509038	0.205	0.291	1	0	Rilpl2
0.005213531	0.449769381	0.481	0.622	1	0	Atp6v0e
0.005977887	0.313398052	0.18	0.253	1	0	Samd4b
0.006010926	0.324903592	0.366	0.371	1	0	Runx2
0.006129421	0.477874777	0.42	0.51	1	0	Wsb1
0.006131868	0.456184293	0.522	0.674	1	0	Ezr
0.006247791	0.525235147	0.369	0.425	1	0	Nrros
0.00657698	0.481002073	0.276	0.292	1	0	Stk40
0.006693537	0.359368021	0.21	0.298	1	0	Dlgap4
0.00709541	0.524185159	0.351	0.402	1	0	Cyth4
0.007157312	0.520389617	0.265	0.28	1	0	Map2k3
0.007177151	0.342821595	0.514	0.658	1	0	Rac1
0.007276137	0.28475121	0.299	0.291	1	0	Plbd1
0.007292695	0.30156786	0.387	0.401	1	0	Ncf1
0.007462703	0.261712843	0.409	0.58	1	0	Kat2b
0.00792939	0.519458861	0.267	0.275	1	0	Mthfs
0.008128424	0.531775399	0.28	0.303	1	0	Hmgcl
0.009681374	0.356453646	0.267	0.38	1	0	Pik3cg
0	3.6099015	0.983	0.059	0	1	Adgre4
0	3.47484171	0.98	0.094	0	1	Slc8a1
0	3.098901679	0.995	0.247	0	1	Pou2f2
0	2.999080233	0.885	0.015	0	1	Pparg
0	2.828692331	0.961	0.09	0	1	Ldlrad3
0	2.773354019	0.954	0.06	0	1	Grk3
0	2.759352549	0.982	0.317	0	1	Ctsb
0	2.724863252	0.96	0.22	0	1	Gngt2
0	2.698511433	0.911	0.158	0	1	Fcgr4
0	2.622045149	0.983	0.651	0	1	Cst3
0	2.619466223	0.769	0.017	0	1	Cd36
0	2.548137725	0.925	0.026	0	1	Ace
0	2.47730377	0.906	0.081	0	1	Pid1
0	2.401313897	0.988	0.27	0	1	Cybb
0	2.391220576	0.911	0.074	0	1	Zfyve9
0	2.383674349	0.775	0.069	0	1	Colec12
0	2.365716786	0.949	0.108	0	1	Clec4a3
0	2.317694947	0.996	0.429	0	1	Ptprj
0	2.314046971	0.966	0.207	0	1	Acer3
0	2.304350292	0.9	0.083	0	1	Tcf7l2
0	2.266577808	0.907	0.185	0	1	Pot1b
0	2.246459324	0.809	0.006	0	1	Cd300e
0	2.227025079	0.805	0.065	0	1	Slc12a2
0	2.195244415	0.581	0.094	0	1	Hspa1b
0	2.183645042	0.896	0.073	0	1	Rbpms
0	2.163061153	0.962	0.224	0	1	Csf1r
0	2.161039534	0.89	0.129	0	1	Trf
0	2.121567189	0.996	0.498	0	1	Zeb2
0	2.106096592	0.932	0.128	0	1	Nr4a1
0	2.099433922	0.985	0.354	0	1	Ctss
0	2.09528302	0.833	0.036	0	1	Eno3
0	2.081975393	0.945	0.236	0	1	Ccdc88a
0	2.079142862	0.941	0.186	0	1	Cdk14
0	2.065067829	0.966	0.314	0	1	Dusp16
0	2.052337103	0.902	0.11	0	1	Lair1
0	2.021388679	0.762	0.074	0	1	Adgre1
0	2.014029366	0.827	0.044	0	1	Smpdl3b
0	2.008459499	0.91	0.081	0	1	Clec4a1
0	2.008439886	0.496	0.047	0	1	Hspa1a
0	1.976982509	0.921	0.182	0	1	Ms4a6c
0	1.97621926	0.841	0.098	0	1	Klf4
0	1.95996324	0.676	0.006	0	1	Fabp4
0	1.947735758	0.682	0.125	0	1	Apoe
0	1.921338572	0.901	0.108	0	1	Abi3
0	1.915734679	0.822	0.049	0	1	Tmem51
0	1.908193926	0.76	0.035	0	1	Ear2
0	1.894847865	0.847	0.125	0	1	Rhoq
0	1.878224875	0.86	0.076	0	1	Cd300ld
0	1.874208226	0.934	0.255	0	1	Myo1g
0	1.855382537	0.924	0.316	0	1	Ext1
0	1.853409245	0.907	0.211	0	1	Gm15987
0	1.851479954	0.511	0.013	0	1	Lpl
0	1.842619889	0.941	0.291	0	1	Fam49a
0	1.83746462	0.909	0.205	0	1	Abhd12
0	1.816398428	0.847	0.173	0	1	Cyth3
0	1.800700028	0.955	0.328	0	1	Pik3ap1
0	1.800284524	0.932	0.318	0	1	Atp1a1
0	1.793094614	0.714	0.054	0	1	Nav1
0	1.763371301	0.49	0.004	0	1	Ccdc192
0	1.755281768	0.764	0.061	0	1	Bcl2a1b
0	1.740895278	0.973	0.458	0	1	Cblb
0	1.73976331	0.825	0.075	0	1	Lrp1
0	1.737157825	0.994	0.705	0	1	Stk10
0	1.728305507	0.746	0.112	0	1	Slc16a10
0	1.707687411	0.896	0.144	0	1	Treml4
0	1.679811935	0.848	0.117	0	1	Cx3cr1
0	1.666222042	0.974	0.631	0	1	Gpx1
0	1.664315061	0.862	0.202	0	1	Inpp5f
0	1.653913644	0.94	0.302	0	1	Napsa
0	1.638840979	0.903	0.323	0	1	Ap1s2
0	1.636728377	0.586	0.077	0	1	Vegfc
0	1.621792727	0.788	0.051	0	1	Arhgef10l
0	1.618851538	0.807	0.166	0	1	Agpat4
0	1.617011543	0.672	0.052	0	1	Apoc2
0	1.614979167	0.948	0.396	0	1	Filip1l
0	1.608959749	0.98	0.51	0	1	Cebpb
0	1.608833298	0.974	0.437	0	1	Ly6e
0	1.607877787	0.898	0.273	0	1	Stap1
0	1.576939255	0.851	0.195	0	1	Tent5a
0	1.567226441	0.848	0.101	0	1	Pld4
0	1.563715451	0.785	0.206	0	1	Heg1
0	1.563334355	0.829	0.178	0	1	Ggta1
0	1.554666847	0.572	0.056	0	1	Lifr
0	1.548130418	0.722	0.02	0	1	Bcl2a1d
0	1.547029401	0.84	0.17	0	1	Ceacam1
0	1.538570009	0.868	0.265	0	1	Efhd2
0	1.534765533	0.688	0.021	0	1	Bcl2a1a
0	1.53403042	0.819	0.189	0	1	Mob3b
0	1.51215874	0.661	0.043	0	1	Ms4a4a
0	1.504434887	0.905	0.232	0	1	Cd300c2
0	1.492380902	0.621	0.041	0	1	Tppp3
0	1.491682724	0.822	0.119	0	1	Rassf4
0	1.475765917	0.933	0.353	0	1	Lamp1
0	1.455261694	0.708	0.097	0	1	Alpk1
0	1.454336871	0.676	0.074	0	1	Ms4a6d
0	1.452733645	0.904	0.243	0	1	Tnfrsf1b
0	1.437995971	0.876	0.288	0	1	Spn
0	1.40563863	0.961	0.368	0	1	Plac8
0	1.402325704	0.543	0.027	0	1	2210408F21Rik
0	1.398146471	0.78	0.237	0	1	Ccdc50
0	1.382042742	0.616	0.009	0	1	Lilra5
0	1.368906773	0.85	0.257	0	1	Smpdl3a
0	1.360917031	0.668	0.146	0	1	Spred1
0	1.355401494	0.632	0.029	0	1	Hfe
0	1.351931074	0.722	0.078	0	1	Rras
0	1.347101981	0.684	0.046	0	1	Nupr1
0	1.34192903	0.986	0.622	0	1	Rap1a
0	1.340839054	0.886	0.277	0	1	Il10ra
0	1.339420459	0.73	0.066	0	1	Ptpro
0	1.328748565	0.654	0.039	0	1	Tgm2
0	1.326913321	0.958	0.333	0	1	Itgb1
0	1.31202796	0.836	0.285	0	1	Ddhd1
0	1.310477495	0.59	0.116	0	1	Rasal2
0	1.299286829	0.743	0.109	0	1	Gm21188
0	1.290270851	0.777	0.201	0	1	Ehd4
0	1.288469252	0.789	0.22	0	1	Irak3
0	1.269297936	0.855	0.198	0	1	Mpeg1
0	1.255776684	0.623	0.047	0	1	Fcgrt
0	1.217573417	0.773	0.17	0	1	Tbc1d8
0	1.212452349	0.776	0.219	0	1	Stk3
0	1.21070209	0.362	0.011	0	1	Dnah12
0	1.199809191	0.603	0.061	0	1	Dock1
0	1.181465147	0.609	0.03	0	1	Sh2d1b1
0	1.177045731	0.826	0.204	0	1	Metrnl
0	1.176579549	0.571	0.067	0	1	Ccl9
0	1.173862618	0.525	0.044	0	1	Krt80
0	1.170888237	0.8	0.245	0	1	Cyfip1
0	1.165192915	0.758	0.155	0	1	Irf5
0	1.163869673	0.646	0.068	0	1	Tubb6
0	1.152212532	0.988	0.894	0	1	B2m
0	1.130952077	0.618	0.031	0	1	S1pr5
0	1.103440124	0.778	0.215	0	1	Lrrk1
0	1.094556472	0.611	0.061	0	1	Plxnb2
0	1.081375735	0.645	0.123	0	1	Map4k3
0	1.077759451	0.562	0.055	0	1	Hes1
0	1.071210193	0.689	0.13	0	1	Cd68
0	1.065107862	0.596	0.084	0	1	E230029C05Rik
0	1.063096755	0.425	0.011	0	1	Tnip3
0	1.056047012	0.46	0.032	0	1	Fmn1
0	1.053798707	0.728	0.13	0	1	Setbp1
0	1.02974047	0.597	0.067	0	1	Cyp4f16
0	1.019397162	0.521	0.087	0	1	Asph
0	1.016991553	0.532	0.039	0	1	Itgb5
0	1.011858269	0.531	0.055	0	1	Eps8
0	1.009838348	0.552	0.039	0	1	Cdc42bpb
0	0.999568075	0.442	0.017	0	1	Tmem26
0	0.987414962	0.596	0.077	0	1	Tifab
0	0.986244543	0.616	0.118	0	1	Susd3
0	0.979253453	0.672	0.136	0	1	Cd274
0	0.970446064	0.618	0.116	0	1	Elmo2
0	0.957928202	0.589	0.093	0	1	Tlr7
0	0.952242788	0.573	0.095	0	1	Naga
0	0.936656302	0.588	0.123	0	1	Scarb1
0	0.92232844	0.408	0.029	0	1	Rnf217
0	0.920834016	0.395	0.038	0	1	Gm35154
0	0.904814026	0.508	0.064	0	1	Dse
0	0.898922797	0.417	0.018	0	1	Havcr2
0	0.897184189	0.635	0.137	0	1	Crybg3
0	0.878740454	0.378	0.03	0	1	Shtn1
0	0.866353453	0.451	0.023	0	1	Cyp2ab1
0	0.849260972	0.531	0.08	0	1	Cd302
0	0.841042297	0.559	0.08	0	1	Itgax
0	0.822951809	0.386	0.029	0	1	Pltp
0	0.818864687	0.368	0.023	0	1	Nectin1
0	0.80946085	0.309	0.003	0	1	Adamdec1
0	0.800692579	0.703	0.138	0	1	S100a4
0	0.782172078	0.351	0.021	0	1	Lima1
0	0.771337481	0.417	0.05	0	1	F10
0	0.75406926	0.378	0.028	0	1	Cd83
0	0.752465381	0.347	0.004	0	1	Adrb1
0	0.737735559	0.497	0.072	0	1	Gpr35
0	0.703874699	0.418	0.047	0	1	Naip5
0	0.627292999	0.386	0.038	0	1	Smagp
0	0.624205078	0.394	0.043	0	1	Gm36161
0	0.607799899	0.29	0.004	0	1	Wnt6
0	0.536207915	0.256	0.011	0	1	Pdcd1lg2
0	0.525508977	0.262	0.007	0	1	Azin2
3.94877401147198e-307	0.898902887	0.541	0.097	8.9538450710127e-303	1	Atg4c
2.62377793292482e-306	0.699818635	0.399	0.048	5.94941646290703e-302	1	Acp2
3.69931944976628e-306	0.738909327	0.426	0.051	8.38820685234505e-302	1	Clec4n
3.0569489853189e-305	0.888353955	0.663	0.142	6.9316318242106e-301	1	Naip2
1.32543004677942e-303	1.310940832	0.943	0.361	3.00541263107233e-299	1	Ppm1h
1.85007108418117e-302	1.144176742	0.699	0.186	4.19503618338079e-298	1	Rap2a
2.12803812907953e-301	1.423554888	0.986	0.629	4.82532645768783e-297	1	Etv6
1.15383964913333e-297	0.631761397	0.381	0.044	2.61633140440984e-293	1	Rasa4
3.02688196588303e-297	1.197447279	0.901	0.312	6.86345485763978e-293	1	Runx2
1.49825337858483e-296	0.770400651	0.56	0.106	3.3972895359411e-292	1	Slc8b1
4.19428937447371e-296	1.05924419	0.757	0.23	9.51055115661914e-292	1	B4galt5
1.08645779727803e-294	1.309516963	0.607	0.13	2.46354305532792e-290	1	Dock4
1.10413728676553e-294	1.460154826	0.969	0.505	2.50363129774085e-290	1	Rap1gap2
3.74816723582998e-294	1.231736477	0.691	0.196	8.49896920724447e-290	1	Abcc5
1.82771432743696e-293	0.875714574	0.568	0.11	4.14434223746331e-289	1	Cd180
6.52264513769466e-293	1.248967684	0.986	0.823	1.47900978497226e-288	1	Calm1
5.04726866251688e-292	1.279321324	0.936	0.378	1.1444681692257e-287	1	Hip1
2.03717079217212e-290	1.194018757	0.87	0.299	4.61928477125029e-286	1	Sh3bgrl
1.548349490855e-289	1.345188441	0.954	0.41	3.51088247051372e-285	1	Dock5
2.23637389932656e-289	1.186439324	0.829	0.291	5.07097781672296e-285	1	Map3k14
5.56604331945736e-289	1.101185089	0.909	0.313	1.26210032268696e-284	1	Cd244a
2.61654452946234e-287	1.308761262	0.987	0.782	5.93301472055587e-283	1	Pip4k2a
1.15724800641012e-286	0.472089206	0.269	0.017	2.62405985453496e-282	1	Pdgfb
1.23949329131815e-286	1.380337388	0.991	0.64	2.81055103806391e-282	1	Diaph2
2.20028676438476e-286	1.384540916	0.976	0.561	4.98915023824245e-282	1	Fcer1g
2.7271809114877e-286	0.905040483	0.572	0.126	6.18388271679837e-282	1	Plagl2
2.75215489862431e-286	1.153403626	0.837	0.292	6.24051123263062e-282	1	Ctsz
6.90899908052346e-286	1.050919471	0.728	0.211	1.56661554150869e-281	1	Camkk2
8.3077467470035e-286	1.025055488	0.637	0.165	1.88378157488304e-281	1	Piezo1
3.4055897270964e-285	0.932823581	0.483	0.087	7.72217470619109e-281	1	Tbc1d9
1.46090556152176e-284	1.181456024	0.864	0.357	3.3126033607506e-280	1	Laptm4a
8.06763207603995e-284	0.98618921	0.577	0.116	1.82933557324206e-279	1	Abcg3
1.15312910088179e-283	1.113384099	0.7	0.186	2.61472023624947e-279	1	Arhgap39
1.53896147259627e-282	1.383873386	0.93	0.393	3.48959513911204e-278	1	Camk2d
5.54685079935701e-279	1.12076865	0.848	0.33	1.2577484187542e-274	1	Map2k1
1.29810216746401e-277	0.942394378	0.462	0.069	2.94344666472465e-273	1	Arhgef37
7.29463288109425e-276	1.024991814	0.991	0.847	1.65405800578812e-271	1	Msn
5.89377985592982e-274	1.273133686	0.881	0.34	1.33641458233209e-269	1	Apobec1
1.04107901834749e-273	0.87862582	0.646	0.154	2.36064667410294e-269	1	Evi5
1.29259476119348e-272	2.051196085	0.814	0.36	2.93095862100622e-268	1	Pecam1
1.09920016960081e-269	0.779611246	0.463	0.074	2.49243638456984e-265	1	Rps6ka2
4.73824132158934e-268	1.123812668	0.985	0.765	1.07439621967038e-263	1	Laptm5
2.31379376148029e-267	0.844168973	0.564	0.124	5.24652735415656e-263	1	Calhm2
3.95972240940371e-265	0.726119273	0.478	0.079	8.97867056332291e-261	1	Hgf
1.60127814028698e-263	1.255114779	0.927	0.451	3.63089818310072e-259	1	Rb1
3.14402442668176e-263	0.760678057	0.451	0.079	7.12907538750089e-259	1	Tle1
1.72199790368562e-261	0.474556521	0.271	0.022	3.90463024660715e-257	1	Sdc3
3.0406073057093e-261	1.062788543	0.791	0.287	6.89457706569584e-257	1	Nab1
2.43997967165029e-260	0.7410588	0.397	0.057	5.53265390546704e-256	1	Kif13a
1.08221240393249e-258	0.537401159	0.336	0.038	2.45391662591693e-254	1	Thbd
3.04019442243964e-258	1.182339244	0.956	0.567	6.89364085288189e-254	1	Flna
9.80986148874662e-258	0.671326096	0.328	0.037	2.2243860925733e-253	1	Bag3
2.10697681185294e-257	0.819776685	0.553	0.133	4.77756992087655e-253	1	Htra2
7.06914434021723e-257	1.2026361	0.929	0.348	1.60292847914426e-252	1	Gpr141
1.09109868776714e-256	1.127747319	0.986	0.761	2.47406627451198e-252	1	Fyb
4.33185861242311e-254	0.796913422	0.577	0.128	9.82248940366939e-250	1	Rubcnl
1.12356806203783e-253	1.049978077	0.731	0.255	2.54769058067078e-249	1	Ncor2
2.3866868399661e-251	0.846892642	0.502	0.107	5.41181240962313e-247	1	Lrrc8b
5.39276835051603e-251	1.187406954	0.839	0.342	1.22281022347951e-246	1	Fam168a
2.81155307499176e-250	1.211155805	0.912	0.462	6.37519659754382e-246	1	Atox1
3.96137351942054e-250	1.050023142	0.789	0.294	8.98241445528608e-246	1	Cd48
1.77925742624447e-249	0.823550401	0.66	0.163	4.03446621400933e-245	1	Rnase6
9.56089162168106e-248	1.165662579	0.93	0.416	2.16793217521618e-243	1	Gsap
1.80911818605845e-246	1.173592087	0.939	0.486	4.10217548688754e-242	1	Ifngr1
2.46332596994002e-246	0.480993432	0.305	0.033	5.585591636839e-242	1	Cln8
4.41643562399385e-246	0.871178268	0.595	0.151	1.00142677774061e-241	1	Mdm1
7.42740244523074e-245	0.599818503	0.356	0.049	1.68416350445607e-240	1	Nlrc4
1.59912633129535e-244	0.909328701	0.813	0.282	3.62601895621221e-240	1	Sik1
2.60845692081366e-244	0.936189187	0.546	0.13	5.91467606794497e-240	1	Cbfa2t3
5.55258702807162e-244	1.143119372	0.983	0.68	1.25904910861524e-239	1	Psap
1.21944581134908e-242	1.158813032	0.973	0.484	2.76509337723404e-238	1	Smc6
1.24928096574307e-242	1.101160249	0.884	0.394	2.83274458982242e-238	1	Tet2
1.75463981451998e-242	0.960546472	0.738	0.264	3.97864577942405e-238	1	Nmt1
1.90909694272963e-241	1.102212848	0.975	0.615	4.32887731763945e-237	1	Stk24
4.13243209593358e-241	1.139117621	0.854	0.356	9.3702897775294e-237	1	Nfe2l2
1.22818575179424e-238	0.894360149	0.726	0.235	2.78491119219343e-234	1	Klhl5
8.31979079471992e-238	0.513773132	0.3	0.033	1.88651256270274e-233	1	Slc46a3
3.39816548343985e-236	0.897429315	0.675	0.217	7.70534023369986e-232	1	Ube2f
1.69414475314429e-235	1.080305341	0.905	0.416	3.84147322775467e-231	1	Gm2a
2.26137779023856e-235	1.097708424	0.987	0.692	5.12767413936593e-231	1	Mef2a
3.33380194640216e-235	1.143784734	0.997	0.815	7.55939591346689e-231	1	Itga4
3.89860942330103e-235	1.017585362	0.791	0.305	8.84009686733508e-231	1	Tmed5
5.69288616206633e-235	0.457850726	0.278	0.028	1.29086193724854e-230	1	Ryr1
5.69863780377221e-235	1.124235824	0.963	0.461	1.29216612200535e-230	1	Hck
7.23589544037241e-235	0.959723539	0.997	0.875	1.64073929110444e-230	1	Rap1b
6.80532072454396e-233	1.133220919	0.849	0.342	1.54310647429034e-228	1	Atf6
2.09441479401958e-231	1.139828322	0.952	0.414	4.74908554543939e-227	1	Ifitm3
1.51097823548778e-230	0.783090589	0.545	0.122	3.42614314896855e-226	1	Dram1
5.21543590772605e-230	0.91437257	0.667	0.202	1.18260009207688e-225	1	Anxa5
5.9433180125362e-229	1.217272948	0.982	0.565	1.34764735934258e-224	1	Trps1
6.1291075088888e-229	0.984233047	0.858	0.365	1.38977512764054e-224	1	Ikbkb
4.57348900597001e-228	0.628121418	0.4	0.068	1.0370386321037e-223	1	Rcan1
2.14436306184436e-226	0.870810629	0.677	0.209	4.8623432427321e-222	1	Rp2
2.272157154506e-226	1.115116912	0.427	0.077	5.15211634784237e-222	1	Fmnl2
2.4848901896848e-226	0.914981442	0.737	0.267	5.63448850511029e-222	1	Ywhag
1.13536345205246e-225	0.924827341	0.828	0.295	2.57443662752896e-221	1	Plin2
2.42201094435768e-225	0.948328229	0.79	0.295	5.49190981633105e-221	1	Dram2
2.69491342796691e-225	0.845435415	0.861	0.308	6.11071619791496e-221	1	Mef2c
4.07255429348802e-224	1.182732978	0.897	0.418	9.23451686048408e-220	1	Snd1
5.93762992909855e-224	1.07364719	0.889	0.384	1.3463575864231e-219	1	Zfp710
5.07695670359744e-223	0.714375629	0.575	0.145	1.15119993254072e-218	1	Map3k8
9.22419121875353e-223	1.029035423	0.986	0.606	2.09158535885236e-218	1	Itgal
5.72078095797566e-222	0.603056818	0.447	0.085	1.29718708222098e-217	1	Bhlhe40
9.28725029916209e-221	0.663039892	0.495	0.117	2.105884005335e-216	1	Dok1
2.53691868450477e-220	0.90927228	0.347	0.054	5.75246311711457e-216	1	Eml6
6.50589387981848e-220	1.166806833	0.94	0.542	1.47521143724884e-215	1	Vti1a
9.43351856135585e-220	0.801162957	0.972	0.474	2.13905033378744e-215	1	Lyz2
1.30961695450216e-217	0.907072405	0.639	0.186	2.96955644433365e-213	1	Gk
2.03944432166688e-217	1.005319492	0.972	0.617	4.62443999937965e-213	1	Ptp4a2
4.7314379385931e-217	0.465635302	0.271	0.029	1.07285355257599e-212	1	Bmf
5.33583327145699e-217	1.00186636	0.922	0.393	1.20990019430287e-212	1	Fyn
5.25067243619925e-216	0.811448876	0.309	0.039	1.19058997490818e-211	1	Cfh
9.15938883784358e-216	0.83070457	0.67	0.215	2.07689141898103e-211	1	Fam174a
1.75924690469017e-215	0.94182642	0.783	0.318	3.98909235638495e-211	1	B4galnt1
2.93387436384575e-215	0.984854269	0.832	0.333	6.65256012002025e-211	1	Evl
3.03405902312729e-214	0.705612214	0.287	0.033	6.87972883494114e-210	1	Adgrv1
3.98857403899457e-214	0.995484356	0.864	0.378	9.04409163342018e-210	1	Sgk3
8.66318977137538e-214	0.816766138	0.376	0.061	1.96437828065937e-209	1	Apba1
5.53996134181717e-212	1.08861771	0.736	0.262	1.25618623425704e-207	1	Phlpp1
5.95497130274805e-212	0.58718853	0.323	0.046	1.35028974289812e-207	1	Disc1
1.00203181521358e-211	0.946305216	0.788	0.31	2.27210714099679e-207	1	Chd9
1.91531363821569e-211	0.642507873	0.397	0.07	4.34297367465409e-207	1	Ifi207
3.39935557265696e-209	0.611094788	0.34	0.051	7.70803876099965e-205	1	Slc16a7
5.02225357689448e-209	0.969385262	0.977	0.694	1.13879599856082e-204	1	Eif4g3
6.08828594668785e-207	0.944149313	0.744	0.283	1.38051883841147e-202	1	Tmem135
3.73511198832463e-206	1.124939347	0.837	0.365	8.46936643352609e-202	1	Tgfbr1
2.72417677801526e-204	1.067014896	0.941	0.572	6.1770708441496e-200	1	Ucp2
3.30044137714881e-204	0.812873591	0.35	0.055	7.48375082268493e-200	1	Stxbp6
1.74982874693494e-203	0.88508873	0.932	0.426	3.96773668367498e-199	1	Prkch
1.83864950946917e-203	0.637661805	0.617	0.167	4.16913776272135e-199	1	Nuak2
2.23554825184288e-203	0.969441319	0.689	0.247	5.06910566105374e-199	1	Tnip1
1.20028645102183e-201	0.694668519	0.502	0.118	2.72164952769201e-197	1	Man1c1
6.06983796846886e-201	0.851130869	0.788	0.31	1.37633575935031e-196	1	Ctsa
6.81316154271623e-201	0.769513911	0.573	0.158	1.54488437981091e-196	1	Arrb1
2.27003194112737e-200	0.788514974	0.551	0.136	5.14729742650632e-196	1	Tgfbr3
2.620378819069e-200	1.217254578	0.914	0.439	5.94170897223896e-196	1	Lrmda
4.42594357036083e-199	0.802567858	0.6	0.191	1.00358270457932e-194	1	Syngr2
6.89000092428377e-199	0.654524473	0.518	0.134	1.56230770958135e-194	1	Adap1
1.08458721629192e-198	1.003457504	0.74	0.293	2.45930151294193e-194	1	Itgav
4.76200932626909e-198	0.887002291	0.811	0.346	1.07978561473152e-193	1	Ddi2
4.44715062298415e-196	0.906294773	0.756	0.3	1.00839140376166e-191	1	Cd2ap
5.06261609308551e-196	0.878345593	0.905	0.45	1.14794819910714e-191	1	Mapkapk2
2.14105806734088e-195	0.837067949	0.654	0.223	4.85484916769544e-191	1	Lipa
4.1417111337106e-195	1.047042404	0.985	0.706	9.39132999568878e-191	1	Dleu2
9.58990189315334e-195	0.862288885	0.714	0.263	2.17451025427252e-190	1	Adcy7
4.94198314354604e-194	0.872221641	0.995	0.89	1.12059467779906e-189	1	Ankrd44
1.25444887253012e-193	1.032422643	0.878	0.46	2.84446281846205e-189	1	Rab10
3.36887885995044e-193	0.404380077	0.256	0.03	7.63893281493763e-189	1	Naip6
7.59772307074749e-193	1.158919435	0.946	0.607	1.72278370629199e-188	1	Vav3
1.62333003034609e-192	0.840187598	0.459	0.099	3.68090084380976e-188	1	Zbtb16
2.30037330796227e-192	0.781963608	0.692	0.239	5.21609647580444e-188	1	Dusp5
1.5848309632376e-189	1.003569874	0.787	0.342	3.59360420914127e-185	1	Rftn1
2.4939184470463e-189	0.923670604	0.949	0.57	5.65496007867748e-185	1	Itgb2
8.15677587825789e-189	1.075142956	0.861	0.44	1.84954893039498e-184	1	Rel
1.10986222327836e-188	1.082245021	0.889	0.497	2.51661259128369e-184	1	Tmem131
6.73759662480977e-188	0.669878697	0.551	0.156	1.52775003467561e-183	1	Adssl1
4.70934301060478e-187	0.937805821	0.942	0.557	1.06784352765464e-182	1	Zmiz1
9.02613932509092e-187	0.914916666	0.956	0.596	2.04667709196437e-182	1	Nfkb1
1.52412205578651e-186	0.76414826	0.512	0.14	3.45594676149591e-182	1	Ripk2
1.99223674757307e-186	0.779321014	0.748	0.254	4.51739682512194e-182	1	Sort1
4.37433346846012e-186	0.409570242	0.264	0.033	9.91880113973333e-182	1	Gm13919
3.14020215300457e-183	0.873849344	0.982	0.741	7.12040838193787e-179	1	Serinc3
1.75526554813924e-182	0.881042091	0.98	0.726	3.98006463040572e-178	1	Klf13
2.05581479329759e-180	0.985164588	0.985	0.598	4.66156004380228e-176	1	Gab2
2.4612058563055e-180	0.871211658	0.98	0.763	5.58078427917272e-176	1	Tln1
1.09673682318691e-179	0.919887681	0.922	0.558	2.48685074657633e-175	1	Taok3
2.78656050123452e-179	0.617426974	0.716	0.224	6.31852593654928e-175	1	Slc11a1
3.36662300694906e-179	0.61260016	0.508	0.121	7.63381766825699e-175	1	Ly86
3.4988736073593e-179	0.835233552	0.968	0.724	7.9336959046872e-175	1	Rhoa
5.90286679501146e-179	0.879120358	0.935	0.548	1.33847504576885e-174	1	Glud1
9.0545348614017e-179	0.897002481	0.814	0.389	2.05311577982284e-174	1	Jpt1
1.76866122264587e-178	0.496745054	0.465	0.106	4.0104393223495e-174	1	Nod2
3.9731434513472e-178	0.804845147	0.933	0.409	9.00910277592977e-174	1	Sirpa
1.21761047489129e-177	1.057009073	0.51	0.151	2.76093175181601e-173	1	St7
1.7015835789305e-177	0.687938829	0.602	0.192	3.85834076522491e-173	1	3110082I17Rik
2.75999893020974e-177	0.747827695	0.465	0.125	6.25829757425058e-173	1	Klf9
3.60036763413327e-176	0.942635499	0.829	0.351	8.16383361039719e-172	1	Prdx1
5.1501643319731e-175	0.422492054	0.27	0.038	1.1677997622749e-170	1	Lrp5
2.25072428939819e-174	0.691258136	0.648	0.224	5.1035173262104e-170	1	L1cam
1.12411581054622e-173	0.615500944	0.597	0.169	2.54893260041356e-169	1	Clec12a
1.33286426036325e-173	0.504387867	0.324	0.056	3.02226971037366e-169	1	Traf1
1.63302086740642e-172	0.708097777	0.622	0.211	3.70287481684405e-168	1	Leprot
4.00250844839915e-172	0.456903205	0.306	0.05	9.07568790674508e-168	1	Sowahc
1.06719574171214e-171	0.849318855	0.969	0.567	2.41986634433228e-167	1	Nadk
1.26301224376843e-171	0.747542707	0.875	0.407	2.86388026274491e-167	1	Jun
1.47389206711863e-171	0.456777583	0.291	0.047	3.34205026219149e-167	1	Fam43a
9.49918115574445e-171	0.448540226	0.262	0.037	2.15393932706505e-166	1	Cyp4v3
3.38301600403952e-170	0.84899359	0.844	0.359	7.67098878915962e-166	1	Lrrc8c
8.63159024264716e-170	1.028112443	0.916	0.567	1.95721308752024e-165	1	Man2a1
1.62444970948121e-169	0.896542537	0.986	0.762	3.68343971624864e-165	1	Ptpn1
2.34700036338822e-169	0.846243556	0.944	0.598	5.32182332398279e-165	1	Ppp2r5c
3.12397644605534e-169	0.689336194	0.52	0.16	7.08361659143048e-165	1	Zdhhc6
5.84399016394163e-169	0.548387858	0.485	0.123	1.32512476967376e-164	1	Tiam2
9.42660999100404e-169	0.571127629	0.265	0.038	2.13748381546017e-164	1	Mafb
9.94378621515126e-169	0.683690945	0.482	0.14	2.25475352428555e-164	1	Mink1
1.03513828645884e-167	0.842080476	0.912	0.47	2.34717606454543e-163	1	Plcg2
1.19714960034863e-167	0.446699465	0.436	0.098	2.71453671879052e-163	1	Cdc42ep2
1.76049509775632e-167	0.78088783	0.588	0.198	3.99192263416245e-163	1	Serpinb6a
7.24937358416137e-167	0.830880853	0.977	0.6	1.64379546020859e-162	1	Ptpre
1.14318221454163e-166	0.700081486	0.586	0.205	2.59216567147315e-162	1	Tbpl1
2.75843721024185e-166	0.76226077	0.922	0.383	6.2547563742234e-162	1	Cd300a
5.31342062275179e-166	0.493303489	0.28	0.046	1.20481812620897e-161	1	Pkd2
9.15238623166084e-166	0.66361824	0.406	0.094	2.0753035780291e-161	1	Itgb3
1.25257285095854e-165	0.924997427	0.798	0.372	2.84020893954849e-161	1	Fam117b
2.21749029285692e-165	0.684067319	0.474	0.135	5.02815923905306e-161	1	Mospd2
2.31736541630295e-165	0.770097644	0.622	0.235	5.25462608146695e-161	1	Ptpn11
2.57972991424922e-164	0.790434065	0.682	0.268	5.84953758056011e-160	1	Aim2
3.38173647779532e-164	0.748706382	0.674	0.24	7.66808746340089e-160	1	Snx10
5.29668875626964e-163	0.719643597	0.55	0.188	1.20102417548414e-158	1	Parl
5.72254975857629e-163	0.721071406	0.798	0.325	1.29758815775717e-158	1	Creg1
6.80571465293861e-163	0.391113491	0.504	0.129	1.54319579755383e-158	1	Pmaip1
3.43210528770762e-162	0.653301324	0.592	0.188	7.78229873987702e-158	1	Grn
3.70824249206502e-162	0.81328672	0.999	0.766	8.40843985075744e-158	1	Lyn
4.99479382060519e-162	0.84769763	0.846	0.437	1.13256949882223e-157	1	Sppl2a
1.60919964472384e-160	0.93399066	0.864	0.456	3.64886019441131e-156	1	Lmo4
1.65587464717572e-160	0.617943322	0.659	0.24	3.75469576247095e-156	1	Ehbp1l1
4.98679131300189e-160	0.760451636	0.92	0.483	1.13075493022318e-155	1	Prkcd
1.00013434958379e-159	0.492877915	0.365	0.077	2.26780463768125e-155	1	Afdn
2.61133993148492e-159	0.533680624	0.397	0.095	5.92121329464205e-155	1	Arhgap27
4.26113538854264e-159	0.836417692	0.944	0.446	9.66212449352042e-155	1	Fgd4
5.79982040580891e-159	0.575073827	0.573	0.179	1.31510927701717e-154	1	Sh3bp2
2.14696195689242e-158	0.513790891	0.476	0.124	4.86823623725355e-154	1	Rin2
1.73955256785851e-157	0.487144423	0.273	0.044	3.94443544761918e-153	1	Ppfibp2
2.38993375286749e-157	0.519049789	0.419	0.11	5.41917478462703e-153	1	Cyb5r3
3.42066807641096e-157	0.570529202	0.46	0.128	7.75636486326185e-153	1	Pacs2
8.08157532754285e-157	0.797728384	0.813	0.368	1.83249720552034e-152	1	Pomp
8.11201742003182e-157	0.746119059	0.653	0.264	1.83939994999221e-152	1	Ssr3
1.0749652679473e-156	0.785896535	0.931	0.553	2.43748374507051e-152	1	Lcp2
2.16578476896297e-156	0.830323238	0.777	0.346	4.91091696362354e-152	1	Atp7a
3.25428889182923e-156	0.925014068	0.939	0.636	7.37910006222279e-152	1	Mbp
4.66105011746803e-156	0.817803527	0.964	0.67	1.05689311413588e-151	1	Fcho2
1.00402617316225e-155	0.698314556	0.819	0.38	2.2766293476454e-151	1	Sipa1l3
2.58506157522205e-155	0.739116551	0.439	0.119	5.861627121816e-151	1	Dock7
7.78308269393128e-155	0.524147123	0.445	0.108	1.76481400084892e-150	1	Gm31814
1.13074604019656e-154	0.589401945	0.6	0.197	2.5639666461457e-150	1	Tbc1d2b
1.39430319677423e-154	0.719300784	0.671	0.257	3.16158249868556e-150	1	Cep85l
1.56100168210227e-154	0.639354664	0.482	0.145	3.5395713141669e-150	1	BC028528
2.09645091252103e-154	0.736730736	0.464	0.138	4.75370244414143e-150	1	Ddit4
8.08312844379626e-154	0.577261679	0.328	0.064	1.8328493746308e-149	1	Sbf2
1.53617516742012e-153	0.663542099	0.752	0.305	3.48327719212513e-149	1	Bcl2
3.27328723729801e-153	0.843456181	0.977	0.746	7.42217881057324e-149	1	H2-K1
3.91383095222209e-153	0.830354175	0.976	0.526	8.87461168416359e-149	1	Fgr
4.13926402856089e-153	0.688249899	0.986	0.94	9.38578118476182e-149	1	H2-D1
9.91827683918058e-153	0.505795219	0.324	0.068	2.2489692732842e-148	1	Dusp3
1.13821669356018e-152	0.794462067	0.78	0.37	2.5809063526477e-148	1	Zbtb7a
6.34754419738699e-152	0.785555652	0.638	0.253	1.4393056467575e-147	1	Usf3
8.35087965014409e-152	0.633220342	0.316	0.064	1.89356196067017e-147	1	Cdkn1a
8.9248502765689e-152	0.73342685	0.96	0.556	2.023709800212e-147	1	Samsn1
9.83645433388215e-152	0.732077856	0.717	0.319	2.23041602020778e-147	1	Api5
2.10945956007651e-151	0.705556012	0.653	0.263	4.78319955247349e-147	1	Sept9
2.12087193356025e-151	0.377755894	0.252	0.04	4.80907710934787e-147	1	Ticam2
6.26027416314181e-151	0.797133689	0.899	0.536	1.4195171664924e-146	1	Capza2
1.28408288401213e-150	0.54998407	0.54	0.166	2.9116579394975e-146	1	Csgalnact2
1.86494493409311e-150	0.727171427	0.837	0.412	4.22876263805612e-146	1	Arhgap17
7.06801225998268e-150	0.777555257	0.975	0.531	1.60267177995107e-145	1	Lst1
1.41874461084433e-149	0.685214185	0.55	0.192	3.21700340508953e-145	1	Polb
2.45259756787299e-149	0.790194555	0.801	0.396	5.56126498515201e-145	1	Mapkap1
4.53496111046156e-149	0.802941286	0.745	0.339	1.02830243179716e-144	1	Tank
7.9900543811059e-149	0.9517974	0.742	0.352	1.81174483091576e-144	1	Zfp36l1
6.99835994278742e-148	0.571606033	0.422	0.114	1.58687811702705e-143	1	Frrs1
2.05548722379391e-147	0.573789489	0.413	0.117	4.6608172799527e-143	1	Isoc1
4.98935911945965e-147	0.568858701	0.608	0.189	1.13133718033748e-142	1	Ctsh
7.48162789978906e-147	0.760339868	0.95	0.546	1.69645912627717e-142	1	Il6ra
1.22734748000178e-146	0.423679978	0.267	0.047	2.78301041090404e-142	1	Osgin2
2.17932904168996e-144	0.691942263	0.623	0.236	4.94162860203198e-140	1	Prkag2
9.16662073496974e-144	0.706796748	0.807	0.368	2.07853125165439e-139	1	Snrpb
1.22095037501437e-143	0.53744599	0.78	0.293	2.76850497534508e-139	1	6430548M08Rik
1.30918493375088e-142	0.604545385	0.473	0.144	2.96857683728011e-138	1	Map4k5
3.97219166903375e-142	0.766014491	0.793	0.384	9.00694460953403e-138	1	Lrrc8d
5.59706871541054e-142	0.467461059	0.316	0.07	1.26913533121934e-137	1	Atmin
7.64163550038089e-142	0.645814722	0.738	0.307	1.73274084971137e-137	1	Cd82
9.71151988536747e-142	0.757753529	0.813	0.413	2.20208713400707e-137	1	Arhgdia
1.32351837904311e-141	0.812852022	0.943	0.646	3.00107792448025e-137	1	Tmem164
3.5835246392021e-141	0.574217319	0.53	0.18	8.12564211939075e-137	1	Lyl1
4.02105769985299e-141	0.752075855	0.887	0.511	9.11774833441666e-137	1	Gdi2
6.32766395519347e-141	0.64150115	0.563	0.207	1.43479780184012e-136	1	Arl5c
1.13152835491379e-140	0.607097006	0.479	0.158	2.56574054476702e-136	1	Bri3bp
9.25155704524479e-140	0.544094962	0.287	0.057	2.09779056000926e-135	1	Ctnnd1
9.80732315214421e-140	0.751242577	0.733	0.33	2.2238105247487e-135	1	Epsti1
1.75106631791079e-139	0.61689166	0.621	0.229	3.97054287586271e-135	1	Ern1
2.41724980010347e-139	0.657363782	0.786	0.348	5.48111392173462e-135	1	Bach1
3.31085437250791e-139	0.701012682	0.9	0.436	7.50736228966168e-135	1	Cd9
3.72004397169216e-139	0.816673496	0.877	0.497	8.43519970581197e-135	1	Jarid2
4.1401150729052e-139	0.663186894	0.915	0.476	9.38771092781255e-135	1	Lncpint
5.28163759354858e-139	0.645783476	0.403	0.112	1.19761132433714e-134	1	Pde4dip
1.58748853487595e-137	0.54506113	0.555	0.196	3.59963025283121e-133	1	Myo1c
2.45148993338325e-137	0.725984277	0.964	0.723	5.55875342394652e-133	1	Cd47
6.22700913239594e-137	0.394127255	0.325	0.068	1.41197432077078e-132	1	Ifi202b
7.12739691764868e-137	0.71453099	0.914	0.508	1.61613725107684e-132	1	Ptpn12
8.48494247426991e-137	0.654873298	0.504	0.18	1.9239607060407e-132	1	Cat
4.20983412386613e-136	0.702518432	0.812	0.422	9.54579887586644e-132	1	Mob1a
4.13172449005247e-135	0.467415087	0.312	0.068	9.36868528119398e-131	1	Zeb2os
8.28617339748452e-135	0.592128346	0.566	0.217	1.87888981787962e-130	1	Ppp3r1
1.46610459316136e-134	0.874449247	0.842	0.481	3.32439216499339e-130	1	Vamp8
1.56353343630678e-134	0.715318417	0.945	0.644	3.54531206682563e-130	1	Pitpna
1.69850740572832e-134	0.62036624	0.618	0.238	3.85136554248896e-130	1	Gpr132
1.83356444804483e-134	0.585346792	0.555	0.203	4.15760738594166e-130	1	Xbp1
3.09691413112087e-134	0.739173808	0.947	0.63	7.02225279231658e-130	1	Qk
4.3327213011664e-134	0.709771573	0.814	0.411	9.82444555039482e-130	1	Cept1
1.21690521325739e-133	0.503482397	0.44	0.133	2.75933257106114e-129	1	Slc15a4
1.66124873392251e-133	0.977802037	0.418	0.113	3.7668815041693e-129	1	Hmox1
2.69472524518373e-133	0.768194626	0.952	0.677	6.11028949345411e-129	1	Ptk2b
6.95358434170038e-133	0.735850772	0.931	0.547	1.57672524948056e-128	1	Prr13
1.07563024636434e-132	0.659307456	0.475	0.16	2.43899158363113e-128	1	Nln
1.79724516979027e-132	0.415825388	0.35	0.077	4.07525342249944e-128	1	Plcb1
8.31336111505281e-132	0.782733117	0.778	0.366	1.88505463283822e-127	1	Grk5
1.32167154013666e-131	0.678952212	0.772	0.363	2.99689021725989e-127	1	Atp6v1b2
1.45650178242268e-131	0.548765635	0.581	0.211	3.30261779164342e-127	1	Abca3
2.6115637364713e-131	0.461573487	0.336	0.077	5.92172077244867e-127	1	Mcub
4.94344641828626e-131	0.600189633	0.62	0.24	1.12092647534641e-126	1	Gsr
1.29483904287717e-130	0.644585268	0.751	0.358	2.93604752972398e-126	1	Cdyl
2.94739805076759e-130	0.815923036	0.579	0.24	6.68322508011552e-126	1	Sod2
3.09900335143184e-130	0.424739666	0.282	0.059	7.0269900993717e-126	1	Zfp770
3.9275986268763e-130	0.425045631	0.593	0.19	8.905829886442e-126	1	Pilrb2
7.66722359813376e-130	0.749126199	0.956	0.618	1.73854295087683e-125	1	Birc6
1.41226043194918e-129	0.823394299	0.927	0.597	3.20230052944477e-125	1	Uvrag
2.67350563001483e-129	0.659329529	0.488	0.177	6.06217401605862e-125	1	Dr1
6.82292774935814e-129	0.634583542	0.573	0.232	1.54709886716696e-124	1	M6pr
1.50195001407575e-128	0.419784601	0.995	0.621	3.40567165691676e-124	1	Ptma
1.94674296160287e-128	0.651116316	0.48	0.163	4.4142396654345e-124	1	Myo18a
3.96468083477652e-128	0.638997275	0.607	0.239	8.98991379285575e-124	1	Slc43a2
9.4412112852434e-128	0.647741659	0.558	0.222	2.14079465892894e-123	1	A630001G21Rik
2.64096968554162e-127	0.54735762	0.435	0.136	5.98839876196563e-123	1	Slc7a7
2.86303213269575e-127	0.747578467	0.888	0.514	6.49192536088762e-123	1	Gnb1
6.56356261930245e-127	0.528074686	0.561	0.203	1.48828782392683e-122	1	Asah1
1.23374682079722e-126	0.817984723	0.863	0.506	2.79752091615769e-122	1	Smurf2
1.41417333559609e-126	0.670667201	0.69	0.312	3.20663803846414e-122	1	Elovl5
1.93383256002318e-126	0.552833496	0.393	0.106	4.38496532985255e-122	1	Cd86
4.04170335594618e-126	0.591537919	0.548	0.208	9.16456235960796e-122	1	Napg
1.10657211216722e-125	0.475522465	0.366	0.105	2.50915226433917e-121	1	Gsto1
1.69170396132993e-125	0.465875246	0.267	0.054	3.83593873231561e-121	1	Zc3h12c
2.44999343621407e-125	0.676444346	0.961	0.674	5.55536011661541e-121	1	Lrrfip1
2.92355152887768e-125	0.702407673	0.801	0.411	6.62915309173014e-121	1	Vps13c
9.40011025412967e-125	0.417628667	0.677	0.243	2.1314750001239e-120	1	Il13ra1
1.00099015172056e-124	0.649931633	0.42	0.129	2.26974516902638e-120	1	Ldlr
1.22411638501443e-124	0.72417002	0.477	0.169	2.77568390302021e-120	1	Ikbke
4.38653709726419e-124	0.646641408	0.687	0.323	9.94647286804654e-120	1	Ilrun
4.89767061438056e-124	0.449357543	0.885	0.375	1.11054681181079e-119	1	Lgals3
1.14701205161211e-123	0.730096545	0.749	0.357	2.60084982703045e-119	1	Dipk1a
1.27649286446068e-123	0.668636849	0.785	0.394	2.8944475701646e-119	1	Arl6ip5
1.53034877409128e-123	0.820887979	0.726	0.349	3.47006584525198e-119	1	Ubash3b
1.5303928320078e-123	0.674254922	0.896	0.512	3.47016574657769e-119	1	Fndc3a
1.43877996294704e-121	0.590806119	0.499	0.181	3.26243356598241e-117	1	Ctnna1
1.48152173724654e-121	0.518152879	0.402	0.123	3.35935053920653e-117	1	Phka2
3.08789087499005e-121	0.598085183	0.784	0.378	7.00179255903994e-117	1	Nrros
4.18576281841431e-121	0.642753572	0.746	0.377	9.49121719075444e-117	1	Dbnl
5.62302860849017e-121	0.661008267	0.984	0.565	1.27502173697515e-116	1	Spi1
7.40531053065162e-121	0.574807174	0.407	0.126	1.67915416282525e-116	1	P2ry10b
1.25670489645699e-120	0.57568938	0.726	0.294	2.84957835271621e-116	1	Pstpip2
2.16379113287539e-120	0.687318032	0.874	0.459	4.90639639379495e-116	1	Dennd1a
6.06816271655974e-120	0.580200544	0.58	0.236	1.37595589597992e-115	1	Rnf166
1.27940760502312e-119	0.465442322	0.904	0.412	2.90105674438991e-115	1	App
3.14544417736869e-119	0.631918292	0.587	0.246	7.1322946721835e-115	1	Vps41
5.26328753027202e-119	0.46596557	0.346	0.095	1.19345044748918e-114	1	Sdhaf1
3.67275152858023e-118	0.510374722	0.374	0.113	8.32796409105567e-114	1	Nfix
5.38519644037935e-118	0.595336054	0.988	0.864	1.22109329285602e-113	1	Arpc2
6.72766639998634e-118	0.566660238	0.73	0.335	1.5254983561969e-113	1	St3gal1
9.41434613711523e-118	0.49088333	0.685	0.296	2.13470298659088e-113	1	5031439G07Rik
1.08709178044513e-117	0.431386091	0.425	0.126	2.46498061215934e-113	1	Nfil3
4.61280806101673e-117	0.535637738	0.469	0.162	1.04595422783554e-112	1	Tom1
5.27370777470329e-117	0.527323447	0.478	0.153	1.19581323791397e-112	1	Tiam1
5.93488498625391e-117	0.574708385	0.845	0.422	1.34573517063307e-112	1	Akt3
9.39805196673644e-117	0.520651504	0.409	0.123	2.13100828345749e-112	1	Vopp1
1.28385741010463e-116	0.526961508	0.847	0.412	2.91114667741225e-112	1	Bcl6
1.4218229777294e-116	0.490066394	0.433	0.148	3.22398360200142e-112	1	Bak1
1.48702461166969e-116	0.453607313	0.316	0.081	3.37182830696101e-112	1	Luzp1
2.00740349877324e-116	0.51419777	0.612	0.237	4.55178743346832e-112	1	Mthfs
2.03350287601935e-116	0.616986137	0.759	0.35	4.61096777137388e-112	1	Zfp706
3.93558742919608e-116	0.733472697	0.904	0.579	8.92394449570211e-112	1	Ppp1cb
4.21751831042186e-116	0.45668634	0.403	0.125	9.56322276888157e-112	1	Adam9
1.27758638968618e-115	0.597519228	0.75	0.349	2.89692713861342e-111	1	Dgkh
2.18029349153457e-115	0.319653522	0.417	0.115	4.94381549205463e-111	1	Pilrb1
2.19737618474515e-115	0.615759209	0.664	0.309	4.98255049890962e-111	1	Cmpk1
3.90945729582726e-115	0.609584784	0.755	0.371	8.86469441828831e-111	1	Spata13
4.30959801278392e-115	0.664805693	0.548	0.214	9.77201349398754e-111	1	Hlcs
6.23194004146692e-115	0.707342386	0.471	0.169	1.41309240440262e-110	1	Fcgr2b
6.23208310983035e-115	0.645227028	0.553	0.235	1.41312484515403e-110	1	Acot9
1.61635800249361e-114	0.432841733	0.252	0.05	3.66509177065426e-110	1	Large1
1.66545742135124e-114	0.561824443	0.56	0.231	3.77642470291394e-110	1	Acsl5
5.77347491850233e-114	0.377177741	0.875	0.393	1.3091354377704e-109	1	Ahnak
1.31345739071379e-113	0.607892796	0.942	0.679	2.97826463344351e-109	1	Capzb
3.67040243506495e-113	0.58485309	0.865	0.444	8.32263752150977e-109	1	Rnf130
4.84004416031792e-113	0.512069606	0.434	0.146	1.09748001335209e-108	1	Plod3
5.3581467830546e-112	0.555401413	0.846	0.424	1.21495978305763e-107	1	Plekhm3
1.00153221467752e-111	0.426054389	0.407	0.123	2.27097429678128e-107	1	Idh1
1.41401359024677e-111	0.53604126	0.781	0.397	3.20627581588456e-107	1	Rab43
1.60418207047183e-111	0.678007407	0.68	0.316	3.63748284479488e-107	1	Nrip1
1.66041023275341e-111	0.570252636	0.982	0.836	3.76498020276837e-107	1	Cdc42
2.01150770141029e-111	0.633182213	0.845	0.483	4.56109371294784e-107	1	Adam17
3.86734952338915e-111	0.736147794	0.792	0.427	8.76921504428489e-107	1	Id2
3.91059500974416e-111	0.501496379	0.376	0.109	8.86727418459489e-107	1	Acvr2a
9.48680139386859e-110	0.454162319	0.366	0.11	2.1511322160597e-105	1	Blvrb
3.53097593974511e-109	0.585131036	0.652	0.31	8.00648794337203e-105	1	Capns1
6.13211525870631e-109	0.623010238	0.264	0.06	1.39045713491165e-104	1	Gab1
7.14568516888243e-109	0.487194499	0.351	0.101	1.62028411204409e-104	1	Pla2g4a
7.29229385054911e-109	0.508591099	0.413	0.14	1.65352763061201e-104	1	Gfpt1
9.62301712199739e-109	0.578329237	0.587	0.25	2.18201913241291e-104	1	P4ha1
2.15944589937813e-108	0.611147196	0.616	0.27	4.89654357683991e-104	1	Magt1
3.605079128217e-108	0.455828993	0.453	0.16	8.17451692323204e-104	1	Abcd1
4.76380608004187e-108	0.571815813	0.972	0.59	1.08019302864949e-103	1	Hsp90ab1
2.75914953681732e-107	0.487317245	0.452	0.167	6.25637157473327e-103	1	Ube2g2
3.71699479201971e-107	0.625074109	0.617	0.275	8.42828569090469e-103	1	Ctsc
1.02029134886544e-106	0.292260112	0.395	0.114	2.31351063355239e-102	1	Lipe
1.10991201643956e-106	0.53914932	0.816	0.445	2.5167254972767e-102	1	Rassf5
2.84822374300991e-106	0.678790571	0.972	0.694	6.45834733727496e-102	1	Sat1
3.38678205551649e-106	0.530799971	0.828	0.441	7.67952831088364e-102	1	Prkce
5.68963632521815e-106	0.580156321	0.795	0.424	1.29012503674321e-101	1	Tspan14
6.0672622204739e-106	0.487354513	0.357	0.107	1.37575170849246e-101	1	Prcp
6.08623399521293e-106	0.769408645	0.482	0.178	1.38005355841453e-101	1	Pbx3
2.21500750070856e-105	0.508157468	0.388	0.128	5.02252950785666e-101	1	Sumf1
7.90596359773898e-105	0.42738521	0.512	0.187	1.79267724578731e-100	1	Tmem38b
8.31861094448933e-105	0.606030276	0.74	0.377	1.88624503166296e-100	1	Galnt1
1.32524338468687e-104	0.53535948	0.693	0.33	3.00498937477749e-100	1	Cep170
1.47363704085369e-104	0.646879219	0.795	0.435	3.34147199013573e-100	1	Ywhab
1.65777697013925e-104	0.437771112	0.324	0.094	3.75900927979076e-100	1	Slc29a1
3.07109271993064e-104	0.490172823	0.658	0.304	6.96370274244272e-100	1	Vamp4
6.22132786301125e-104	0.362500095	0.301	0.076	1.4106860929378e-99	1	Smad1
2.13426922852443e-103	0.334625596	0.257	0.059	4.83945547567914e-99	1	Stom
4.56960296174458e-103	0.617998225	0.936	0.562	1.03615747157558e-98	1	Tpr
4.61918321253256e-103	0.58287729	0.588	0.267	1.04739979344176e-98	1	Tmem160
1.19538974979466e-102	0.441880435	0.375	0.118	2.7105462576594e-98	1	Erlin1
2.00826614934485e-102	0.567420846	0.605	0.265	4.55374349363944e-98	1	Phtf2
4.61915317048791e-102	0.583176337	0.795	0.446	1.04739298140813e-97	1	Fermt3
7.02630959787248e-102	1.034761786	0.322	0.095	1.59321570131759e-97	1	Plcl1
1.01073305160233e-101	0.419573222	0.375	0.119	2.29183719450828e-97	1	Tifa
1.51702456606927e-101	0.414574616	0.666	0.29	3.43985320356207e-97	1	Plekho2
1.54078415764682e-101	0.649595488	0.508	0.2	3.49372807746416e-97	1	Atg10
1.67055491863148e-101	0.680317197	0.541	0.223	3.78798327799688e-97	1	Enox2
2.82650550465306e-101	0.617163161	0.865	0.484	6.40910123180082e-97	1	Fbxl17
3.16671857724438e-101	0.591939251	0.839	0.499	7.18053437390164e-97	1	Sema4d
5.41358412832872e-101	0.555059647	0.701	0.348	1.22753020109854e-96	1	Tmem14c
2.80812635310473e-100	0.530299066	0.705	0.342	6.36742650566497e-96	1	Vrk2
2.81967118358172e-100	0.580104268	0.981	0.835	6.39360440877155e-96	1	Pag1
5.34450198688585e-100	0.491129429	0.916	0.491	1.21186582552637e-95	1	March1
1.26987621321325e-99	0.398535309	0.389	0.116	2.87944431346105e-95	1	Ms4a4c
1.82702513162539e-99	0.519681812	0.632	0.293	4.14277948596057e-95	1	N4bp2l1
2.64807788126391e-99	0.551321012	0.519	0.213	6.00451659576592e-95	1	Mtm1
5.51928849577086e-99	0.587861498	0.96	0.739	1.25149866641604e-94	1	Ywhaz
7.62801291833482e-99	0.324849374	0.531	0.214	1.72965192923242e-94	1	AW112010
8.95489588193784e-99	0.57399782	0.844	0.489	2.03052264122941e-94	1	Elf4
1.47240368588608e-98	0.508817264	0.832	0.455	3.33867535774669e-94	1	Synj1
1.87319829805613e-98	0.476398183	0.559	0.234	4.24747714084229e-94	1	Rps6ka1
3.52088537607468e-98	0.512866446	0.738	0.362	7.98360759024933e-94	1	Bmpr2
3.80049673681352e-98	0.55632512	0.657	0.31	8.61762635072467e-94	1	Limd1
4.22342327010512e-98	0.32961324	0.287	0.071	9.57661226496336e-94	1	Tlr8
5.46126869305974e-98	0.612482047	0.801	0.397	1.2383426761513e-93	1	Maml3
1.78265159840523e-97	0.600458668	0.724	0.373	4.04216249938386e-93	1	Akap10
2.91412435424805e-97	0.653510615	0.757	0.389	6.60777697325746e-93	1	Emp3
3.18854772666355e-97	0.578822977	0.734	0.396	7.23003197020961e-93	1	Cdc40
4.32087065442161e-97	0.488650933	0.383	0.13	9.79757420890099e-93	1	Dna2
2.50915804100436e-96	0.445013565	0.406	0.149	5.68951585797739e-92	1	Gusb
2.5467146187513e-96	0.602729421	0.735	0.372	5.77467539801857e-92	1	Dhx9
3.38504434628795e-96	0.565543294	0.698	0.358	7.67558805520794e-92	1	Fam120a
3.69339755784157e-96	0.554571882	0.904	0.576	8.37477896240576e-92	1	Itch
3.72770137096911e-96	0.55649028	0.553	0.249	8.45256285867246e-92	1	Dnajc10
6.45255722568238e-96	0.442340452	0.715	0.337	1.46311735092348e-91	1	Soat1
1.88943250171854e-95	0.287946046	0.307	0.081	4.2842881976468e-91	1	Fam214b
2.19343166183957e-95	0.573927258	0.722	0.373	4.97360629322122e-91	1	Nsf
4.64399859408023e-95	0.647945182	0.853	0.533	1.05302668120769e-90	1	Mrtfa
5.76193979828535e-95	0.493745828	0.583	0.255	1.3065198492612e-90	1	Ak2
6.21201958721896e-95	0.565242504	0.817	0.471	1.4085754414019e-90	1	Tmed10
7.7488997943579e-95	0.445863867	0.414	0.15	1.75706302837065e-90	1	Ssh1
8.25192049377011e-95	0.59903555	0.935	0.65	1.87112297196237e-90	1	Ncoa1
8.50550895565918e-95	0.491421832	0.46	0.179	1.92862415569572e-90	1	Gns
2.04818188862821e-94	0.288992578	0.867	0.449	4.64425243246446e-90	1	Man1a
1.00232835243721e-93	0.606534389	0.397	0.143	2.27277953915138e-89	1	Pkp4
2.26375423919664e-93	0.402490982	0.325	0.096	5.13306273737838e-89	1	Fgd2
3.70113697250232e-93	0.543847213	0.775	0.432	8.39232808514901e-89	1	Ncoa3
3.99005931810374e-93	0.496833512	0.488	0.208	9.04745950380023e-89	1	Tmco1
4.76070618369546e-93	0.339586394	0.33	0.1	1.07949012715295e-88	1	Zfp52
1.07491302483145e-92	0.495146863	0.925	0.655	2.43736528380532e-88	1	Nfkbia
1.85587564750017e-92	0.419358154	0.423	0.157	4.20819803070664e-88	1	Mcur1
2.17585882951993e-92	0.424132267	0.422	0.156	4.93375989593644e-88	1	Itm2c
8.39912186109591e-92	0.457712221	0.548	0.24	1.9045008820035e-87	1	Rnh1
1.07381073338458e-91	0.404982422	0.313	0.095	2.43486583794954e-87	1	Fbxo4
1.17319384749259e-91	0.545016841	0.746	0.368	2.66021704918946e-87	1	Rsrc1
2.09071381480212e-91	0.559041052	0.847	0.523	4.7406935750638e-87	1	Bnip3l
2.70962634778439e-91	0.327640972	0.338	0.103	6.14407774360109e-87	1	Gpr137b
2.7514306289003e-91	0.361119027	0.878	0.422	6.23886895103144e-87	1	Xdh
4.49097563995819e-91	0.560995431	0.662	0.34	1.01832872636052e-86	1	Me2
4.855799419706e-91	0.375806451	0.459	0.171	1.10105251841834e-86	1	Gsdmd
8.45065935276871e-91	0.571491321	0.976	0.642	1.9161870082403e-86	1	Myo1f
9.68713128692567e-91	0.499214633	0.718	0.369	2.1965570193104e-86	1	Ttc7b
1.44725511902924e-90	0.313168232	0.977	0.815	3.2816509823988e-86	1	Rps29
1.65968768801707e-90	0.540723891	0.992	0.867	3.7633418325787e-86	1	Nedd9
4.68045975557315e-90	0.451012707	0.701	0.363	1.06129424957621e-85	1	Crk
6.22996282847289e-90	0.400356026	0.489	0.173	1.41264407135623e-85	1	C3
7.81017624461578e-90	0.526301699	0.686	0.348	1.77095746346663e-85	1	Epb41l2
1.06509143790432e-89	0.521012885	0.893	0.588	2.41509483544806e-85	1	Tab2
1.11697687946493e-89	0.426932281	0.584	0.25	2.53274507418673e-85	1	Unc119
1.14263438892654e-89	0.428787146	0.338	0.108	2.59092347689092e-85	1	Mdfic
1.41862777130832e-89	0.551720276	0.659	0.325	3.21673847144163e-85	1	Pgam1
3.8294327582208e-89	0.546544907	0.493	0.206	8.68323877926566e-85	1	Acss1
4.94198521801463e-89	0.490039519	0.983	0.815	1.12059514818482e-84	1	Cytip
8.19637645572746e-89	0.499360595	0.657	0.334	1.8585283613362e-84	1	Bnip2
2.90047005424355e-88	0.403001226	0.622	0.286	6.57681584799724e-84	1	Degs1
4.49883815678969e-88	0.401430052	0.45	0.172	1.02011155205206e-83	1	Tnfrsf21
6.95164922003487e-88	0.542643186	0.792	0.45	1.57628646064291e-83	1	Tpp2
1.44598675528445e-87	0.330122606	0.629	0.248	3.27877496760748e-83	1	Fpr2
3.21291483841645e-87	0.510903692	0.503	0.226	7.28528439610929e-83	1	Emc7
3.50256572698594e-87	0.443678581	0.465	0.175	7.94206778594062e-83	1	Mitf
5.72869380724066e-87	0.43095345	0.67	0.333	1.29898132079182e-82	1	Mapre2
6.38153823433714e-87	0.493031814	0.671	0.349	1.44701379463595e-82	1	Rab5c
7.87048179255246e-87	0.56763184	0.802	0.426	1.78463174646127e-82	1	Nsa2
1.03132875340508e-86	0.687198327	0.98	0.872	2.33853794834601e-82	1	Ftl1
1.61212388813505e-86	0.451025039	0.527	0.233	3.65549091634622e-82	1	Hipk3
3.55102174972733e-86	0.351370608	0.644	0.301	8.05194181750672e-82	1	Arap1
4.14409725713104e-86	0.529486259	0.743	0.399	9.39674053054463e-82	1	Mxi1
6.8918250498878e-86	0.418307474	0.424	0.159	1.56272133006206e-81	1	Jade2
9.14145516258466e-86	0.509569219	0.321	0.104	2.07282495811607e-81	1	Cntln
1.17401096906015e-85	0.4866631	0.83	0.5	2.6620698723439e-81	1	Mtpn
1.64230577305067e-85	0.421771103	0.523	0.209	3.7239283403924e-81	1	Vamp5
1.67349545588273e-85	0.499321319	0.769	0.427	3.79465094621408e-81	1	Tnks
1.74461675453164e-85	0.496250019	0.47	0.207	3.95591849090049e-81	1	Med28
2.06369652638463e-85	0.371058419	0.54	0.229	4.67943187357714e-81	1	Irf8
2.69810473957421e-85	0.463262792	0.626	0.309	6.11795249698452e-81	1	Usp8
3.05979424024442e-85	0.464537742	0.846	0.483	6.93808343975422e-81	1	Ifnar2
7.2139591142763e-85	0.364383908	0.434	0.162	1.63576522916215e-80	1	Ubtd1
9.01188404241642e-85	0.527042979	0.848	0.536	2.04344470661792e-80	1	Mkln1
1.03037549863383e-84	0.382590083	0.617	0.278	2.33637644315222e-80	1	Arid3a
1.14124708955672e-84	0.474140004	0.54	0.25	2.58777777556986e-80	1	Dlst
1.38971104748309e-84	0.421831984	0.899	0.565	3.1511698001679e-80	1	Lims1
1.49275785360182e-84	0.311556943	0.423	0.147	3.38482843304212e-80	1	Cd14
1.55520538265416e-84	0.497887748	0.733	0.367	3.52642820516831e-80	1	Canx
1.95587587028225e-84	0.462988304	0.576	0.27	4.434948535865e-80	1	Anapc16
2.46102505493281e-84	0.503199062	0.858	0.531	5.58037431206015e-80	1	Map4k4
2.80214383803225e-84	0.464733828	0.605	0.298	6.35386115273813e-80	1	Med15
4.613194802014e-84	0.4411467	0.509	0.22	1.04604192135667e-79	1	Tmc6
6.89975118733979e-84	0.490226398	0.726	0.392	1.5645185817293e-79	1	Dapp1
7.87182139061503e-84	0.369570914	0.383	0.136	1.78493550032196e-79	1	Acox1
9.79204726436231e-84	0.501821107	0.938	0.572	2.22034671719415e-79	1	Foxn3
1.06326617036643e-83	0.452552828	0.532	0.238	2.41095604130587e-79	1	Naa50
1.14316246771106e-83	0.334026818	0.565	0.225	2.59212089553483e-79	1	Pkig
1.33151762263106e-83	0.631703978	0.812	0.486	3.01921620931592e-79	1	Lpp
3.73922432255654e-83	0.354588957	0.461	0.184	8.47869115139696e-79	1	Pitpnm1
6.24546990871333e-83	0.49849743	0.391	0.147	1.41616030180075e-78	1	BC035044
7.01879150941845e-83	0.462991197	0.893	0.56	1.59151097476063e-78	1	Ptpn6
8.37754847450469e-83	0.469225253	0.858	0.497	1.89960911659394e-78	1	Rrbp1
1.03110326092677e-82	0.479958614	0.969	0.71	2.33802664415146e-78	1	Sgms1
2.15892847611574e-82	0.51910674	0.716	0.36	4.89537031959243e-78	1	Smdt1
2.89995929494987e-82	0.429507185	0.501	0.221	6.57565770129884e-78	1	Tpi1
3.01217572536739e-82	0.437283125	0.439	0.184	6.83010845727055e-78	1	Wdr3
3.65972848852755e-82	0.313365326	0.56	0.239	8.29843434773623e-78	1	G6pdx
6.43789546496065e-82	0.46298493	0.487	0.211	1.45979279667983e-77	1	Dusp2
2.94027263336844e-81	0.415423592	0.389	0.146	6.66706819616293e-77	1	Plekha1
3.16617094951283e-81	0.320457288	0.361	0.122	7.17929262802033e-77	1	Camta2
3.63292749309134e-81	0.354851082	0.58	0.26	8.23766309058462e-77	1	Mapk3
5.47141532928912e-81	0.517518761	0.942	0.649	1.24064342591631e-76	1	Gnas
2.04083256478105e-80	0.38469467	0.552	0.237	4.62758784064104e-76	1	Pik3r6
2.77127587362066e-80	0.526258033	0.708	0.368	6.28386804343485e-76	1	Eif5b
3.45425287910836e-80	0.504643105	0.522	0.24	7.83251840337821e-76	1	Fam126a
1.04435291403004e-79	0.513253565	0.826	0.509	2.36807023256312e-75	1	Tacc1
1.35494118274523e-79	0.395807891	0.623	0.308	3.0723291318748e-75	1	Akt1
1.44247066023594e-79	0.313600045	0.83	0.387	3.27080222208499e-75	1	Igsf6
1.92866059189372e-79	0.32507481	0.808	0.393	4.37323789211901e-75	1	Hint1
1.98897644979759e-79	0.404801921	0.418	0.161	4.51000409991603e-75	1	Zbp1
3.39696045760024e-79	0.479572703	0.673	0.358	7.70260783760853e-75	1	Stx8
4.52661799316883e-79	0.330268301	0.717	0.365	1.02641062995103e-74	1	St3gal4
8.78585702247451e-79	0.508892013	0.723	0.411	1.99219307984609e-74	1	Xiap
1.22534483547825e-78	0.324244876	0.551	0.243	2.77846941444694e-74	1	Hexa
1.77261911724407e-78	0.507589449	0.732	0.421	4.01941384835094e-74	1	Agps
1.81581302263374e-78	0.396320284	0.572	0.269	4.117356028822e-74	1	Coro1c
2.12991210434051e-78	0.391930834	0.438	0.177	4.82957569659211e-74	1	Mthfsl
2.13277857727605e-78	0.385196771	0.465	0.2	4.83607542397344e-74	1	Cnpy3
2.50391490310222e-78	0.382161154	0.922	0.549	5.67762704278428e-74	1	Ybx1
5.56585351647674e-78	0.30446528	0.264	0.075	1.2620572848611e-73	1	C9orf72
1.45621865931147e-77	0.44259305	0.454	0.201	3.30197580998877e-73	1	Emd
2.03359794449154e-77	0.415160306	0.505	0.229	4.61118333913457e-73	1	Cebpg
2.20720029862572e-77	0.396110158	0.419	0.17	5.00482667713381e-73	1	Casp1
2.23062652628169e-77	0.490590444	0.889	0.534	5.05794564834373e-73	1	Mtdh
4.74602539273421e-77	0.359611572	0.628	0.305	1.07616125780248e-72	1	Hsd17b11
5.30476077523818e-77	0.45510136	0.736	0.384	1.20285450578526e-72	1	Dek
9.27918625541963e-77	0.50318338	0.62	0.308	2.1040554834164e-72	1	Clasp2
1.28205164582512e-76	0.520824475	0.829	0.477	2.90705210690847e-72	1	Slc25a5
1.39790565873871e-76	0.513554197	0.765	0.408	3.16975108119001e-72	1	Eif3k
1.63670936728039e-76	0.501268256	0.893	0.616	3.71123849030827e-72	1	Cyfip2
1.93507883948569e-76	0.43029274	0.888	0.57	4.3877912685338e-72	1	Man2b1
2.5134897553361e-76	0.427528787	0.917	0.635	5.6993380202246e-72	1	Il17ra
2.97250336132556e-76	0.342192519	0.366	0.134	6.74015137180571e-72	1	Nfkb2
3.41494660665128e-76	0.351055175	0.535	0.219	7.74339143058177e-72	1	Abcd2
5.46330817211348e-76	0.30541684	0.269	0.08	1.23880512802673e-71	1	Ids
9.03602154057138e-76	0.405553284	0.455	0.197	2.04891788432456e-71	1	Fbxo28
9.03938571950297e-76	0.302372077	0.254	0.073	2.0496807118973e-71	1	Dnase1l1
9.64433954899025e-76	0.389869152	0.363	0.141	2.18685399273354e-71	1	Zmiz2
1.21648708990193e-75	0.493570863	0.681	0.361	2.75838447635262e-71	1	Sfr1
1.66110394092728e-75	0.44906806	0.976	0.694	3.76655318605261e-71	1	Macf1
1.98314302939762e-75	0.475184426	0.504	0.231	4.49677681915909e-71	1	Abcc4
2.73107949610211e-75	0.54857193	0.958	0.774	6.19272275741154e-71	1	Cyba
3.72414985746117e-75	0.391458491	0.578	0.281	8.44450980179321e-71	1	Phyh
3.79103231376545e-75	0.449189279	0.521	0.246	8.59616577146317e-71	1	Bax
3.95156957017571e-75	0.324821681	0.36	0.132	8.96018400037343e-71	1	Esrra
7.60520967742375e-75	0.365119064	0.351	0.128	1.72448129435584e-70	1	Daglb
9.27071753692518e-75	0.360694173	0.291	0.093	2.10213520149778e-70	1	Lgmn
1.31927403176829e-74	0.382124055	0.507	0.214	2.99145386703459e-70	1	Pde8a
1.70763369639776e-74	0.430063328	0.555	0.255	3.87205940658192e-70	1	Ciao2a
4.10772348472293e-74	0.430712135	0.773	0.451	9.31426300160924e-70	1	Map3k1
6.37016532163084e-74	0.281475336	0.431	0.162	1.44443498667979e-69	1	Nod1
1.293793652446e-73	0.405156608	0.353	0.139	2.9336771069213e-69	1	Aldh9a1
1.45924074979886e-73	0.324932633	0.385	0.148	3.30882840016891e-69	1	Rps6kc1
1.63598819780997e-73	0.435266551	0.578	0.295	3.70960323853411e-69	1	Serinc1
1.96890134433063e-73	0.524453354	0.978	0.657	4.46448379826969e-69	1	Rps11
2.57362673252863e-73	0.432690888	0.719	0.404	5.83569861600868e-69	1	Atp2c1
3.46207186908708e-73	0.347149958	0.277	0.087	7.85024796315495e-69	1	Phf11b
4.19353462068796e-73	0.396499957	0.445	0.193	9.50883975240996e-69	1	Fam89b
6.69464310825442e-73	0.419343144	0.448	0.194	1.51801032479669e-68	1	Fyco1
7.37581992542896e-73	0.279275199	0.659	0.328	1.67246716809102e-68	1	Mpp1
9.19473937303357e-73	0.303635851	0.257	0.077	2.08490715283536e-68	1	Tbc1d13
1.30024101839005e-72	0.363514731	0.699	0.367	2.94829650919943e-68	1	Ifngr2
3.21714609358232e-72	0.364721114	0.628	0.295	7.29487876719791e-68	1	Irak2
3.60239735364955e-72	0.492285111	0.795	0.458	8.16843599940034e-68	1	Tbc1d5
4.3930368412267e-72	0.283623678	0.633	0.301	9.96121103748154e-68	1	Sec14l1
7.78160000998923e-72	0.404173372	0.44	0.195	1.76447780226506e-67	1	Arl5a
1.69947013614273e-71	0.341434632	0.576	0.278	3.85354853370365e-67	1	Atp6v1a
2.51953814625416e-71	0.367400561	0.482	0.22	5.71305274663131e-67	1	Sh2b3
2.58130775271148e-71	0.261499811	0.26	0.078	5.85311532927329e-67	1	Tmem106a
4.61907687736289e-71	0.39980852	0.315	0.112	1.04737568194204e-66	1	Wdr41
4.89056638027208e-71	0.329919187	0.562	0.266	1.1089359267267e-66	1	Rnpep
5.53428588876653e-71	0.331000019	0.283	0.094	1.25489932527781e-66	1	Nkiras2
8.9974824307465e-71	0.581472022	0.795	0.497	2.04017914117177e-66	1	Sipa1l1
1.05420190566283e-70	0.441989374	0.722	0.399	2.39040282109046e-66	1	Mef2d
2.17582455293335e-70	0.332148089	0.522	0.24	4.93368217377636e-66	1	Gpatch2l
2.21863309795046e-70	0.315142653	0.276	0.088	5.03075054960267e-66	1	Bbc3
2.33398042773399e-70	0.323282131	0.305	0.105	5.29230061988682e-66	1	Vav2
3.61957135868849e-70	0.423087478	0.59	0.288	8.20737805582614e-66	1	Kmt5a
4.47982577448889e-70	0.556880872	0.738	0.424	1.01580049436535e-65	1	Calr
4.5800200501326e-70	0.457978708	0.521	0.257	1.03851954636757e-65	1	Snx1
5.79255343481492e-70	0.446124868	0.608	0.32	1.31346149134428e-65	1	Sdccag8
8.43385320479735e-70	0.411233523	0.319	0.118	1.9123762141878e-65	1	Extl3
1.09906111599366e-69	0.435915495	0.757	0.43	2.49212108051562e-65	1	Ano6
1.35662943074396e-69	0.545671062	0.85	0.589	3.07615723421193e-65	1	Nfat5
2.7988749649258e-69	0.457285569	0.973	0.752	6.34644898296925e-65	1	Hspa8
3.02474392210656e-69	0.346490482	0.287	0.094	6.85860684337663e-65	1	Abcc1
3.29138071555322e-69	0.358792923	0.521	0.252	7.46320577251693e-65	1	Epn1
3.31494895771887e-69	0.439151405	0.608	0.318	7.51664676162754e-65	1	Uhrf2
3.78016367154241e-69	0.435785166	0.503	0.228	8.57152112522241e-65	1	Cep128
4.85522052968214e-69	0.469209724	0.8	0.452	1.10092125510542e-64	1	Eif3a
6.20152124959915e-69	0.307103367	0.263	0.084	1.40619494334661e-64	1	Gzf1
7.22667201581968e-69	0.412181269	0.851	0.506	1.63864787958711e-64	1	Fam172a
1.21099038239146e-68	0.347094756	0.324	0.122	2.74592069207263e-64	1	Mthfd2
1.21233914623299e-68	0.427668673	0.411	0.179	2.74897901408329e-64	1	Mllt6
1.5207475085415e-68	0.456954022	0.945	0.58	3.44829497561785e-64	1	Rpl10
1.98945426764468e-68	0.394366201	0.679	0.364	4.51108755188431e-64	1	Pcnx
2.29460674667504e-68	0.456687832	0.551	0.277	5.20302079808566e-64	1	Ppp1r21
3.70713327828251e-68	0.433366765	0.942	0.738	8.40592470850558e-64	1	Actr2
4.25970774768298e-68	0.315679499	0.34	0.13	9.65888731787115e-64	1	Rnft1
7.4883054428469e-68	0.312444289	0.611	0.304	1.69797325916554e-63	1	Tfeb
9.16432782084961e-68	0.320357963	0.773	0.414	2.07801133337765e-63	1	Cox5a
1.27238746624667e-67	0.469339861	0.832	0.479	2.88513857971432e-63	1	Atp5a1
1.3170468385204e-67	0.365440397	0.364	0.144	2.98640370634502e-63	1	Gucd1
1.73415228501065e-67	0.427626073	0.845	0.544	3.93219030626165e-63	1	Rin3
2.2292099521331e-67	0.436956669	0.809	0.504	5.05473356646181e-63	1	Scp2
3.99221669946796e-67	0.362393017	0.368	0.15	9.0523513660436e-63	1	Sgpp1
4.51447861523334e-67	0.412904717	0.395	0.167	1.02365802600416e-62	1	Plekho1
6.69118858802537e-67	0.476150618	0.491	0.237	1.51722701233475e-62	1	Spata6
9.08064660174215e-67	0.396938253	0.499	0.242	2.05903661694503e-62	1	Vdac3
2.31564709514632e-66	0.449004542	0.668	0.372	5.25072978824429e-62	1	Taf10
2.58587684587114e-66	0.387871334	0.92	0.656	5.86347574801282e-62	1	Mapk14
2.81474297528645e-66	0.448182805	0.254	0.084	6.38242969646203e-62	1	Map3k20
4.03891073234608e-66	0.266160251	0.397	0.158	9.15823008559473e-62	1	Zdhhc9
4.76613059876196e-66	0.399789675	0.484	0.234	1.08072011326927e-61	1	Necap2
6.79528306105956e-66	0.284601557	0.273	0.091	1.54083043409526e-61	1	Mettl7a1
9.30266912526335e-66	0.387596342	0.47	0.227	2.10938022415346e-61	1	Emc2
1.33673625729894e-65	0.349710374	0.579	0.301	3.03104946342535e-61	1	Ripk1
1.69918730284384e-65	0.321402711	0.376	0.153	3.8529072091984e-61	1	Slc35c2
1.96414659109352e-65	0.469227338	0.974	0.841	4.45370239530456e-61	1	Herc4
2.0498221662242e-65	0.437880575	0.715	0.429	4.64797176191338e-61	1	Pdcd6ip
2.71613479925189e-65	0.372735893	0.512	0.254	6.15883565730366e-61	1	Aup1
3.07852459991907e-65	0.393669867	0.551	0.264	6.9805545303165e-61	1	Srsf9
4.09023634255225e-65	0.29245053	0.497	0.231	9.27461090673722e-61	1	Skil
4.61150368321142e-65	0.359573018	0.284	0.1	1.04565846016819e-60	1	Dusp22
5.84674814505193e-65	0.433197179	0.892	0.565	1.32575014189052e-60	1	Hsp90aa1
6.47274526346695e-65	0.407249196	0.607	0.324	1.46769498849113e-60	1	Btaf1
7.25219354057692e-65	0.421094244	0.67	0.357	1.64443488532582e-60	1	Pcbp1
7.63229204969473e-65	0.418910575	0.886	0.608	1.73062222226828e-60	1	Spag9
1.25727436742151e-64	0.396375271	0.537	0.271	2.85086962812828e-60	1	Ghitm
1.28494078037914e-64	0.427376294	0.559	0.292	2.91360321950969e-60	1	Scaf4
1.83162842973181e-64	0.41522327	0.945	0.718	4.15321746441687e-60	1	Wasf2
2.64219961933103e-64	0.439077063	0.575	0.285	5.99118763683311e-60	1	Mrpl52
5.02522293710719e-64	0.268919926	0.931	0.564	1.13946930098906e-59	1	Plek
6.87061208022768e-64	0.386173415	0.318	0.12	1.55791128919163e-59	1	Clec2i
7.03262681915172e-64	0.434538627	0.533	0.269	1.59464813124265e-59	1	Uqcrfs1
1.35817052575746e-63	0.335046669	0.519	0.256	3.07965166715503e-59	1	Sel1l
2.16159394362628e-63	0.435781137	0.818	0.503	4.90141426717259e-59	1	Prpf40a
2.67731069445297e-63	0.384849002	0.814	0.501	6.07080199967211e-59	1	Traf3
3.16400612008426e-63	0.335595596	0.557	0.283	7.17438387729106e-59	1	Ppp1r15b
4.90740183755334e-63	0.406920131	0.548	0.279	1.11275336666522e-58	1	Heatr5a
4.94688492652716e-63	0.410004073	0.323	0.127	1.12170615709003e-58	1	Eif2ak4
5.21595295726255e-63	0.38783052	0.399	0.182	1.18271733305928e-58	1	Tmem259
7.72886747393391e-63	0.3096785	0.544	0.269	1.75252069971451e-58	1	Hps3
9.67947301089174e-63	0.544263741	0.785	0.493	2.1948205052197e-58	1	Cox7a2l
1.10587306049762e-62	0.388441613	0.623	0.343	2.50756716467836e-58	1	Scarb2
1.11224210870761e-62	0.394352555	0.802	0.506	2.52200898149451e-58	1	Brk1
1.15301191135303e-62	0.283637276	0.358	0.139	2.614454508993e-58	1	Dstyk
1.41810729509815e-62	0.39441538	0.777	0.435	3.21555829163506e-58	1	Hsp90b1
1.56123954132194e-62	0.375591728	0.446	0.209	3.5401106599475e-58	1	Zfp277
1.68225788504836e-62	0.389604608	0.496	0.25	3.81451975434716e-58	1	Pon2
2.06866079551062e-62	0.403168472	0.343	0.133	4.69068835382032e-58	1	Crebl2
2.37704957687587e-62	0.298922816	0.729	0.381	5.38995991556604e-58	1	Unc93b1
2.84484110361451e-62	0.351997558	0.726	0.43	6.4506772024459e-58	1	Aftph
3.68546486899788e-62	0.303430484	0.64	0.341	8.35679159045269e-58	1	Stx7
4.80128687444372e-62	0.407231405	0.548	0.285	1.08869179878011e-57	1	Acsl4
4.9872051450203e-62	0.317392857	0.783	0.434	1.13084876663335e-57	1	Rnf216
4.99368905999214e-62	0.400650646	0.658	0.353	1.13231899435322e-57	1	Supt16
5.5191490917632e-62	0.367991804	0.805	0.502	1.25146705655731e-57	1	Nin
5.75822290988128e-62	0.303331919	0.843	0.524	1.30567704481558e-57	1	N4bp1
8.64989927486403e-62	0.399875596	0.807	0.498	1.96136466057542e-57	1	Bin2
8.66163121470511e-62	0.421091696	0.608	0.317	1.96402487793438e-57	1	Abcb7
8.71206943965431e-62	0.379063453	0.616	0.335	1.97546174544161e-57	1	Ttc17
9.77235421436377e-62	0.398022455	0.797	0.439	2.21588131810698e-57	1	Psma7
1.12526016985988e-61	0.396538877	0.872	0.607	2.55152743515728e-57	1	Wdr26
1.13062628479756e-61	0.329428159	0.849	0.493	2.56369510077846e-57	1	Eif5a
1.30570299589591e-61	0.446333869	0.502	0.247	2.96068154319399e-57	1	Ncoa7
1.74893274850045e-61	0.401461947	0.515	0.256	3.96570500722478e-57	1	Ndufa11
2.52811869704034e-61	0.38526008	0.576	0.317	5.73250914553898e-57	1	Wdr37
2.85872157813506e-61	0.411192843	0.949	0.729	6.48215117842126e-57	1	Stk38
4.65342217459463e-61	0.394872448	0.456	0.215	1.05516347808933e-56	1	Hsd17b12
4.75051282674537e-61	0.379063557	0.963	0.781	1.07717878346451e-56	1	Diaph1
5.12773096377546e-61	0.317618295	0.775	0.468	1.16271299603609e-56	1	Wsb1
6.76701945964446e-61	0.416524582	0.855	0.544	1.53442166247438e-56	1	Lrch1
1.35254886783448e-60	0.352047526	0.901	0.556	3.06690455781467e-56	1	Xist
1.63980909483774e-60	0.341353844	0.559	0.263	3.71826712254457e-56	1	Otulinl
2.71925901975234e-60	0.320982345	0.417	0.187	6.16591982728844e-56	1	Trim8
3.26934277294472e-60	0.411809594	0.763	0.467	7.41323473765215e-56	1	Slk
7.04920329840718e-60	0.282781443	0.372	0.15	1.59840684791383e-55	1	Ldlrap1
8.30310622578754e-60	0.300354914	0.402	0.179	1.88272933669732e-55	1	Brpf1
1.08391293419127e-59	0.388654229	0.632	0.326	2.4577725782787e-55	1	Akr1a1
1.44076252291015e-59	0.352384849	0.712	0.399	3.26692902069877e-55	1	Bri3
1.59167970321689e-59	0.280587855	0.575	0.297	3.6091337270443e-55	1	Smad3
1.7583363272724e-59	0.334455527	0.327	0.131	3.98702762209017e-55	1	Lat2
2.05521962025557e-59	0.283479298	0.734	0.402	4.66021048892951e-55	1	Snx20
2.39763401804852e-59	0.374254844	0.832	0.556	5.43663513592503e-55	1	Ggnbp2
2.57024907984275e-59	0.531403193	0.771	0.501	5.82803978854344e-55	1	Fkbp5
3.60340285396646e-59	0.336850378	0.381	0.164	8.17071597136895e-55	1	Capn2
3.7047908847234e-59	0.307519797	0.645	0.355	8.40061333111032e-55	1	Anks1
3.77043799689505e-59	0.471493005	0.577	0.319	8.54946815795953e-55	1	Stxbp3
4.24259872761185e-59	0.282441364	0.391	0.167	9.62009261485988e-55	1	Lmo2
5.1233349410537e-59	0.347336611	0.761	0.464	1.16171619788393e-54	1	Rreb1
5.21644506315561e-59	0.2570854	0.681	0.364	1.18282891807053e-54	1	Cyth4
6.31683938481108e-59	0.393952932	0.531	0.278	1.43234333050591e-54	1	Psmb10
6.3995844413599e-59	0.420620944	0.836	0.541	1.45110577207836e-54	1	Arhgef3
6.42540178422445e-59	0.402506092	0.931	0.719	1.45695985457289e-54	1	Gng5
7.09408519235972e-59	0.319225785	0.536	0.267	1.60858381736757e-54	1	Dusp6
7.15845442837123e-59	0.378245939	0.939	0.731	1.62317954163318e-54	1	Zfand3
9.54543209931299e-59	0.28638044	0.466	0.22	2.16442672851922e-54	1	Frmd8
1.65051542655499e-58	0.259675907	0.878	0.583	3.74254372971344e-54	1	Pde4b
1.72993684061263e-58	0.417672094	0.72	0.395	3.92263178608913e-54	1	Eif2s2
1.90374610773649e-58	0.291193984	0.86	0.565	4.31674429929249e-54	1	Fmnl1
3.43755926337775e-58	0.396489475	0.53	0.273	7.79466562970905e-54	1	Hprt
4.33057804287217e-58	0.402619919	0.787	0.483	9.81958571221263e-54	1	Celf1
1.07953958281499e-57	0.33959251	0.661	0.379	2.44785600403299e-53	1	Chmp3
1.31650081178162e-57	0.601121981	0.42	0.201	2.98516559071483e-53	1	Hsph1
1.3665957775313e-57	0.374745694	0.677	0.394	3.09875592555223e-53	1	Cul1
1.65563572793774e-57	0.380538344	0.47	0.238	3.75415401309882e-53	1	Rbm7
1.8302444839688e-57	0.367508258	0.822	0.539	4.15007936739926e-53	1	Rtn4
2.4848903784841e-57	0.351251497	0.33	0.138	5.6344889332127e-53	1	Prkar2a
4.59646932535866e-57	0.38586015	0.552	0.293	1.04224941952508e-52	1	Clcn3
4.82301706773788e-57	0.328506104	0.77	0.476	1.09361912010956e-52	1	Pkn1
5.29024089884177e-57	0.360127126	0.519	0.269	1.19956212381237e-52	1	Lamtor5
6.56017068299939e-57	0.283333261	0.469	0.212	1.48751870237011e-52	1	Ybx3
9.23726417614887e-57	0.572162019	0.977	0.9	2.09454965194176e-52	1	Fth1
1.21474194296069e-56	0.389539488	0.535	0.276	2.75442735566337e-52	1	Abcg1
1.32445632742047e-56	0.305193797	0.305	0.12	3.00320472242591e-52	1	Dcakd
1.4413931273111e-56	0.355045278	0.394	0.18	3.26835891617792e-52	1	Slc25a28
1.46559187157766e-56	0.365628562	0.871	0.573	3.32322956880234e-52	1	Pik3r5
1.72386714234263e-56	0.32652614	0.734	0.433	3.90886874526191e-52	1	Atp6v0b
2.38088060358123e-56	0.308431071	0.828	0.528	5.39864676862045e-52	1	Tor1aip1
2.96465506963435e-56	0.381340426	0.717	0.41	6.72235537039589e-52	1	Tgfb1
4.87032776342043e-56	0.36632148	0.577	0.322	1.10434682035558e-51	1	Tent2
7.22425082801218e-56	0.381544252	0.724	0.44	1.63809887525176e-51	1	Csk
7.82509346530028e-56	0.370070651	0.795	0.513	1.77433994325684e-51	1	Larp4b
8.56916672480577e-56	0.427198986	0.907	0.633	1.94305855484971e-51	1	Osbpl8
9.05354950588711e-56	0.306060978	0.489	0.248	2.0528923504599e-51	1	Nipa2
1.05471128033729e-55	0.356819254	0.956	0.752	2.39155782816481e-51	1	Myl12b
1.1109929077102e-55	0.325571352	0.84	0.473	2.51917641823288e-51	1	Cox7c
1.5072530073277e-55	0.32945327	0.969	0.834	3.41769619411556e-51	1	Kpna4
1.76132046685108e-55	0.29200347	0.292	0.113	3.99379415858482e-51	1	Ing5
1.81055326776027e-55	0.329566469	0.421	0.203	4.1054295346464e-51	1	Med8
1.93643995594021e-55	0.337415638	0.411	0.189	4.39087760009442e-51	1	Zc3h12d
2.23106104749751e-55	0.347853715	0.58	0.315	5.05893092520061e-51	1	Psma1
2.33528442579892e-55	0.373363289	0.54	0.297	5.29525743549906e-51	1	Supt6
2.40906793953161e-55	0.370216674	0.35	0.156	5.46256155288792e-51	1	Zdhhc21
2.51579657521296e-55	0.262547811	0.566	0.295	5.70456873429539e-51	1	Atp6ap1
3.07137823650746e-55	0.316758356	0.986	0.926	6.96435015128066e-51	1	Fam49b
3.75175418353805e-55	0.36946355	0.692	0.376	8.50710261117253e-51	1	Sec61g
4.22005848746141e-55	0.275232924	0.646	0.352	9.56898262031874e-51	1	Aplp2
5.94787942566936e-55	0.338538182	0.895	0.639	1.34868165977053e-50	1	Kras
9.74957571150003e-55	0.36943369	0.429	0.207	2.21071629258263e-50	1	Usp6nl
1.71207490448483e-54	0.314968217	0.727	0.439	3.88212984591935e-50	1	Vav1
2.91940194998293e-54	0.333480901	0.419	0.197	6.61974392158629e-50	1	Prkx
3.11653954431219e-54	0.385243111	0.671	0.397	7.06675341672789e-50	1	Vmp1
3.90764828424689e-54	0.380188096	0.281	0.111	8.86059248452982e-50	1	Polr2l
4.78400719763992e-54	0.397094068	0.837	0.588	1.08477363206485e-49	1	Spop
4.89564839817584e-54	0.269952566	0.925	0.68	1.11008827428637e-49	1	Stat3
6.92404510702395e-54	0.315076032	0.532	0.283	1.57002722801768e-49	1	Foxk1
7.08956742262189e-54	0.269248904	0.857	0.559	1.60755941307951e-49	1	Pbxip1
7.66942744120126e-54	0.335106192	0.403	0.188	1.73904267229239e-49	1	Snapc5
9.21401118883804e-54	0.34150152	0.499	0.259	2.08927703706903e-49	1	Ric1
9.8645381545972e-54	0.334919157	0.551	0.301	2.23678402655491e-49	1	Usp4
1.17935738979698e-53	0.388879417	0.297	0.117	2.67419288136466e-49	1	Specc1
1.34656756408035e-53	0.266846448	0.288	0.11	3.05334195155219e-49	1	5430427O19Rik
1.44501245375014e-53	0.354420019	0.762	0.473	3.27656573887844e-49	1	Psme4
1.49893267945723e-53	0.2990634	0.78	0.477	3.39882985066926e-49	1	Nek7
1.51485713144246e-53	0.387560284	0.874	0.616	3.43493854554577e-49	1	Ythdf3
1.67222366017104e-53	0.349391331	0.628	0.355	3.79176714943782e-49	1	Pacsin2
1.93417211740964e-53	0.420255434	0.843	0.577	4.38573527622635e-49	1	Scand1
2.49997224333856e-53	0.384836791	0.453	0.226	5.66868706177017e-49	1	Txnrd1
2.97439518693428e-53	0.300330625	0.449	0.224	6.74444108637348e-49	1	Tmed7
3.40753379638739e-53	0.370054095	0.728	0.425	7.7265828833084e-49	1	Srgap2
4.05011890464951e-53	0.345104741	0.35	0.159	9.18364461629276e-49	1	Vac14
4.55126302318643e-53	0.333237537	0.549	0.298	1.03199889050752e-48	1	Lats2
5.34687589194583e-53	0.31946027	0.426	0.212	1.21240410849872e-48	1	Polr2g
6.90553743198622e-53	0.270228604	0.647	0.364	1.56583061270288e-48	1	Gpd2
1.17515108061849e-52	0.439732477	0.592	0.33	2.66465507530242e-48	1	Cdc14a
1.62870293203315e-52	0.364680039	0.67	0.395	3.69308389838516e-48	1	Cbfb
1.71599793350741e-52	0.279206854	0.344	0.146	3.89102531422806e-48	1	Oma1
1.84974124564313e-52	0.345386927	0.442	0.223	4.19428827449579e-48	1	Secisbp2
1.88290026915692e-52	0.420325806	0.522	0.284	4.26947636031333e-48	1	Taf3
2.03326202332415e-52	0.389834366	0.968	0.753	4.61042163788751e-48	1	Sh3kbp1
2.36476995809873e-52	0.341018459	0.692	0.396	5.36211587998887e-48	1	Caprin1
2.43698902869742e-52	0.30258437	0.548	0.293	5.5258726225714e-48	1	Ap2a2
2.58025584209996e-52	0.297818601	0.48	0.249	5.85073012196167e-48	1	Actr1a
3.73740151736786e-52	0.333211736	0.71	0.41	8.47455794063163e-48	1	Lcorl
4.89525907009539e-52	0.34489656	0.457	0.234	1.10999999414413e-47	1	Tm9sf4
5.84847250760423e-52	0.372772537	0.8	0.524	1.32614114109926e-47	1	Arf1
6.35825800600284e-52	0.322828372	0.316	0.136	1.44173500286114e-47	1	Cndp2
6.93060067979378e-52	0.361634268	0.901	0.617	1.57151370414324e-47	1	Gnb2
7.11247314455351e-52	0.301314992	0.793	0.528	1.61275328552751e-47	1	Nckap1l
7.22483815611269e-52	0.316934972	0.846	0.592	1.63823205189855e-47	1	Hcls1
9.56547861690165e-52	0.352880103	0.728	0.453	2.16897227638245e-47	1	Arpc4
1.35795004510334e-51	0.351310448	0.666	0.388	3.07915172727182e-47	1	Atf7
1.42016879010169e-51	0.353136498	0.572	0.312	3.22023273155558e-47	1	Rptor
1.83989313270342e-51	0.401487271	0.973	0.849	4.171957678405e-47	1	Rps27a
2.52407164654428e-51	0.376557581	0.738	0.461	5.72333245853916e-47	1	Dnajc8
2.61392762634812e-51	0.313613772	0.653	0.382	5.92708089274436e-47	1	Psen1
3.21803511954996e-51	0.361388756	0.366	0.169	7.29689463357952e-47	1	Hat1
3.70534312768972e-51	0.372889624	0.396	0.198	8.40186554203645e-47	1	Chrac1
4.37272971137753e-51	0.37494438	0.946	0.671	9.91516462054855e-47	1	Sem1
5.06542037717878e-51	0.274066756	0.646	0.375	1.14858407052529e-46	1	Sqstm1
1.03363239539942e-50	0.341876681	0.566	0.302	2.34376145656819e-46	1	Cacybp
1.40507753701551e-50	0.305379844	0.964	0.543	3.18601331518266e-46	1	Rack1
1.98508862395252e-50	0.365525575	0.786	0.475	4.50118845481233e-46	1	Ywhae
2.11186255524592e-50	0.345544391	0.584	0.319	4.78864834402012e-46	1	Psmd14
2.75540351751227e-50	0.279584239	0.388	0.18	6.24787747595908e-46	1	Eif4e3
2.84995251461683e-50	0.341682357	0.468	0.244	6.46226732689365e-46	1	R3hcc1l
3.00912676920358e-50	0.358127485	0.808	0.528	6.82319494916912e-46	1	Fis1
3.10944816418394e-50	0.33172979	0.988	0.908	7.05067371228709e-46	1	Apbb1ip
3.40398442546076e-50	0.314104582	0.58	0.33	7.71853468473227e-46	1	Ube2q1
3.68666540398038e-50	0.309063833	0.656	0.392	8.35951380352551e-46	1	Dync1h1
4.02902005590295e-50	0.316524108	0.337	0.152	9.13580297675994e-46	1	Ccdc9
4.54872470806387e-50	0.330473918	0.417	0.211	1.03142332755348e-45	1	Rab18
6.95907812585179e-50	0.310826235	0.541	0.298	1.57797096503689e-45	1	Dcaf12
7.40054206686652e-50	0.364898855	0.403	0.2	1.67807291366198e-45	1	Agpat3
8.86508522001872e-50	0.32993616	0.519	0.284	2.01015807363924e-45	1	Smarcc2
9.68205710415763e-50	0.367168693	0.443	0.233	2.19540644836774e-45	1	Acaa2
1.07985991375673e-49	0.292742342	0.477	0.241	2.44858235444339e-45	1	Crlf2
1.56621251653667e-49	0.342613822	0.463	0.241	3.5513868812469e-45	1	Rpn2
1.59708087569068e-49	0.304356513	0.66	0.364	3.62138088562861e-45	1	Ptges3
1.85440286511057e-49	0.361433795	0.975	0.727	4.20485849663823e-45	1	Rps23
1.89078156942673e-49	0.317330843	0.365	0.164	4.28734720867512e-45	1	Rufy3
4.01284519467244e-49	0.257328277	0.48	0.248	9.09912647891975e-45	1	Ppp1r9b
4.56633913320028e-49	0.373360764	0.868	0.593	1.03541739845316e-44	1	Clta
4.85371284451401e-49	0.294747784	0.943	0.729	1.10057938749355e-44	1	Sh3glb1
5.19086151087735e-49	0.315981578	0.433	0.221	1.17702784759144e-44	1	Dctn4
6.81070820654361e-49	0.329424043	0.746	0.48	1.54432808583376e-44	1	Glg1
7.16598479808998e-49	0.385178348	0.78	0.511	1.6248870529669e-44	1	Aldoa
1.07799308020976e-48	0.267147865	0.38	0.18	2.44434930937563e-44	1	Tor1a
1.41098920531113e-48	0.357739353	0.466	0.249	3.199418023043e-44	1	Tob2
1.44444482278209e-48	0.324050252	0.758	0.48	3.27527863565839e-44	1	Bbx
1.58123547269617e-48	0.354656224	0.395	0.192	3.58545143433857e-44	1	Ptger4
1.7194838771988e-48	0.364054937	0.36	0.17	3.89892969154827e-44	1	Rfwd3
1.78178492974247e-48	0.296704924	0.529	0.287	4.04019732819105e-44	1	Apaf1
2.33535266764038e-48	0.292651218	0.857	0.599	5.29541217387457e-44	1	Dazap2
2.84495484883029e-48	0.343707486	0.675	0.394	6.45093511972269e-44	1	Ccny
3.75644578314333e-48	0.287259792	0.385	0.19	8.5177408132775e-44	1	Golga7
4.15285278603656e-48	0.361064812	0.522	0.291	9.41659369233791e-44	1	Auh
4.57817389414145e-48	0.349496738	0.468	0.247	1.03810093049657e-43	1	Immt
4.82525908657069e-48	0.277258133	0.266	0.103	1.0941274978799e-43	1	Pepd
7.54107358415179e-48	0.296335191	0.39	0.192	1.70993843520642e-43	1	Nfe2l1
9.78088888048461e-48	0.253060357	0.423	0.21	2.21781655364988e-43	1	Mgat1
1.30561013159294e-47	0.294481931	0.673	0.405	2.960470973387e-43	1	Zc3h7a
1.32753080698716e-47	0.383448716	0.787	0.473	3.0101761048434e-43	1	Eif3f
1.38544396776699e-47	0.329548559	0.975	0.835	3.14149419691166e-43	1	Arpc1b
1.54563934104736e-47	0.291148285	0.703	0.396	3.50473720582488e-43	1	Baz1b
1.77046381815591e-47	0.308221529	0.787	0.516	4.01452670766852e-43	1	Rab14
1.95260774578292e-47	0.259286119	0.445	0.22	4.42753806356278e-43	1	Arhgef11
2.44974566692372e-47	0.30763323	0.361	0.17	5.55479829974953e-43	1	Cryzl1
3.88762206381124e-47	0.304992917	0.465	0.25	8.81518302969199e-43	1	Akirin2
4.11399904716091e-47	0.303867525	0.767	0.495	9.32849283943737e-43	1	Rapgef1
4.64918237724595e-47	0.291603622	0.288	0.121	1.05420210404052e-42	1	Hps5
5.32018189962538e-47	0.35517007	0.986	0.875	1.20635124574005e-42	1	Coro1a
8.9845023221138e-47	0.305960285	0.887	0.616	2.0372359015393e-42	1	Rap1gds1
9.42879800587626e-47	0.326345753	0.878	0.637	2.13797994783244e-42	1	Mia2
1.49685902793654e-46	0.326806792	0.439	0.221	3.39412784584609e-42	1	Etfa
1.61666020886985e-46	0.338145916	0.874	0.629	3.66577702361237e-42	1	Mier1
1.66138170566874e-46	0.386603464	0.707	0.422	3.76718301760386e-42	1	Ndufa6
1.95169726473581e-46	0.332423774	0.664	0.406	4.42547354778846e-42	1	Mcmbp
2.08506213773888e-46	0.321975855	0.784	0.514	4.72787839732291e-42	1	Elf2
2.93214938919448e-46	0.33079303	0.661	0.374	6.64864873999849e-42	1	Syncrip
3.29460079032081e-46	0.34625592	0.59	0.35	7.47050729205243e-42	1	Stx16
3.60556208344191e-46	0.324957483	0.596	0.341	8.17561202420454e-42	1	Eif4g1
3.85285854405574e-46	0.28383376	0.327	0.152	8.73635674864639e-42	1	Ctdnep1
5.66072429391872e-46	0.306597459	0.42	0.215	1.28356923364607e-41	1	Nhlrc2
6.01683237503468e-46	0.329057353	0.432	0.225	1.36431674103911e-41	1	Pphln1
8.27555823572974e-46	0.275143322	0.412	0.203	1.87648282995172e-41	1	Milr1
8.30229097234454e-46	0.29182348	0.889	0.59	1.88254447797912e-41	1	Chchd2
1.0975762102304e-45	0.3732133	0.454	0.239	2.48875405669742e-41	1	Slc38a9
1.45459468088615e-45	0.273219327	0.417	0.215	3.29829343890933e-41	1	Rab1b
1.70324157875358e-45	0.320956835	0.586	0.335	3.86210027982374e-41	1	Mpc2
1.90425664570527e-45	0.27989753	0.619	0.366	4.3179019441367e-41	1	Cdc5l
1.97317064607629e-45	0.316060516	0.525	0.28	4.47416443997799e-41	1	Uqcrb
2.15497666902049e-45	0.35335646	0.685	0.405	4.88640959700395e-41	1	Nsmce2
2.65936953688874e-45	0.324279442	0.921	0.705	6.03012042489523e-41	1	Abi1
2.66180557282683e-45	0.336851627	0.74	0.471	6.03564413638483e-41	1	Atp6v1f
1.09968669525361e-44	0.284504429	0.794	0.532	2.49353958148755e-40	1	Clip1
1.14176896041619e-44	0.330015723	0.405	0.206	2.58896111774371e-40	1	Il31ra
1.14202028015333e-44	0.351052793	0.75	0.445	2.58953098524768e-40	1	Abracl
1.54573880994055e-44	0.292101048	0.772	0.447	3.5049627515402e-40	1	Eif4a1
1.65307816385935e-44	0.269968581	0.341	0.153	3.74835473655107e-40	1	Dnajb14
1.84697986638005e-44	0.307657624	0.499	0.279	4.18802684701677e-40	1	Eps15l1
2.53372327358275e-44	0.258876256	0.626	0.356	5.74521752284888e-40	1	Slc4a7
2.81086803817445e-44	0.282377001	0.511	0.285	6.37364327656056e-40	1	Dnmt3a
2.95102962827364e-44	0.286457011	0.449	0.239	6.69145968211048e-40	1	Rnf4
3.20211904425309e-44	0.263983758	0.772	0.445	7.26080493284389e-40	1	Hnrnpd
3.79793869495318e-44	0.303500121	0.639	0.382	8.61182599080634e-40	1	1810037I17Rik
4.26460855963205e-44	0.339486062	0.441	0.233	9.66999990896567e-40	1	Clock
5.91360666600841e-44	0.296156786	0.954	0.734	1.34091031151741e-39	1	Inpp5d
8.97111581025775e-44	0.309165025	0.433	0.233	2.03420050997594e-39	1	2900097C17Rik
1.84784764322992e-43	0.298087086	0.64	0.395	4.18999453102383e-39	1	Usp47
1.91104296942609e-43	0.356103411	0.396	0.2	4.33328993317366e-39	1	Slx4ip
2.04633019994056e-43	0.294167481	0.619	0.371	4.64005372836521e-39	1	Tnpo3
2.38593038813805e-43	0.322028177	0.656	0.401	5.41009715510303e-39	1	Ubxn1
2.43908976822851e-43	0.258754199	0.72	0.459	5.53063604945815e-39	1	Slc44a2
3.23947331386887e-43	0.298581446	0.276	0.119	7.34550573919767e-39	1	Slc25a25
3.51000355264027e-43	0.257322059	0.282	0.124	7.95893305561182e-39	1	Atf6b
4.33103526635508e-43	0.352399008	0.501	0.285	9.82062246646015e-39	1	Dennd6a
5.09306423691877e-43	0.265382135	0.377	0.187	1.15485231572133e-38	1	Cybc1
9.76189734963021e-43	0.276990193	0.567	0.329	2.21351022402865e-38	1	Vps35
9.88941603661817e-43	0.356612207	0.97	0.84	2.24242508630317e-38	1	Pfn1
1.15750854199839e-42	0.329925378	0.477	0.27	2.62465061898134e-38	1	Zfp800
1.18271484106975e-42	0.32443654	0.538	0.299	2.68180590212565e-38	1	Psma6
3.37453969721476e-42	0.33994619	0.341	0.167	7.65176876343447e-38	1	Katnbl1
4.95271808544987e-42	0.261210915	0.738	0.457	1.12302882587576e-37	1	Cog5
5.13788592271578e-42	0.251395629	0.411	0.216	1.1650156329758e-37	1	Chuk
6.67248914854326e-42	0.276722179	0.448	0.241	1.51298691443218e-37	1	Hjurp
6.88679514259461e-42	0.27387022	0.759	0.497	1.56158079858333e-37	1	Zfand6
7.99014024383949e-42	0.275266626	0.819	0.559	1.8117643002906e-37	1	Cdkn1b
8.79856036668719e-42	0.299662744	0.52	0.298	1.99507356314632e-37	1	Uqcrc2
1.28048350473814e-41	0.324482228	0.473	0.26	2.90349634699373e-37	1	Psmd1
1.29314303146773e-41	0.286791701	0.369	0.188	2.93220182385307e-37	1	2310011J03Rik
1.33425121287575e-41	0.325490524	0.399	0.212	3.02541462519576e-37	1	Psmd2
1.46814834482088e-41	0.276129444	0.494	0.27	3.32902637188134e-37	1	Copg2
1.77000703848045e-41	0.26733141	0.349	0.172	4.01349095975441e-37	1	Brms1
1.79217869720594e-41	0.287585407	0.929	0.735	4.06376519591447e-37	1	Arhgap30
1.8159035761489e-41	0.27409141	0.484	0.267	4.11756135891763e-37	1	Mrpl14
1.86093492201486e-41	0.268331782	0.601	0.33	4.2196699356687e-37	1	Psmb4
2.32404186003944e-41	0.272299217	0.548	0.318	5.26976491763944e-37	1	Elk3
2.95569873767128e-41	0.282247251	0.336	0.165	6.70204688766962e-37	1	Spcs3
3.00704897450846e-41	0.330900098	0.694	0.416	6.81848354969794e-37	1	Eif3c
4.05312765854377e-41	0.306147122	0.326	0.156	9.190466965748e-37	1	Golph3l
9.06250824401713e-41	0.27093671	0.834	0.561	2.05492374433088e-36	1	Rock2
1.09767602014082e-40	0.265589726	0.424	0.227	2.48898037566932e-36	1	Ldah
1.17082724780482e-40	0.277718899	0.579	0.345	2.65485078439743e-36	1	Cers5
1.19052409987213e-40	0.306587574	0.494	0.276	2.69951339646004e-36	1	Selenop
1.41028637159267e-40	0.252949773	0.434	0.236	3.19782434758637e-36	1	Tpd52l2
1.44616705792265e-40	0.295306734	0.558	0.315	3.2791838038396e-36	1	Ssr4
1.70568658542354e-40	0.272270717	0.94	0.741	3.86764433244788e-36	1	Rasa3
2.33946709806664e-40	0.265717292	0.403	0.214	5.30474164486612e-36	1	Klc1
2.45550068176248e-40	0.272620777	0.263	0.115	5.56784779589642e-36	1	Blvra
3.15247043519499e-40	0.26982445	0.958	0.762	7.14822671180464e-36	1	Atp2b1
3.17380970244037e-40	0.251551593	0.981	0.712	7.19661350028353e-36	1	Eef1a1
3.22016244141881e-40	0.279367424	0.657	0.399	7.30171833591715e-36	1	Ppig
3.85073368071379e-40	0.256626067	0.675	0.388	8.73153862101853e-36	1	Eif4h
4.15559815744417e-40	0.30051221	0.519	0.303	9.42281882200466e-36	1	Psmd11
4.66455263492705e-40	0.264037375	0.33	0.157	1.05768730996971e-35	1	Siva1
5.24302806373874e-40	0.277274543	0.357	0.182	1.18885661345276e-35	1	Atl3
5.26802132663729e-40	0.252439276	0.319	0.154	1.19452383581501e-35	1	Trappc1
5.49336610322234e-40	0.262017573	0.321	0.152	1.24562076390567e-35	1	D230025D16Rik
5.73152903902925e-40	0.291694899	0.8	0.517	1.29962420959988e-35	1	Csde1
5.95495956662319e-40	0.299063306	0.442	0.243	1.35028708173181e-35	1	Plekhf2
8.95110833730372e-40	0.313256939	0.383	0.205	2.02966381548362e-35	1	Eri1
1.37895649394198e-39	0.257196739	0.812	0.543	3.12678385001343e-35	1	Ubl3
1.49773202440752e-39	0.252054165	0.673	0.376	3.39610736534406e-35	1	Atp5d
1.50196479833994e-39	0.310674221	0.843	0.616	3.40570518023582e-35	1	Nptn
1.71085309114701e-39	0.287275147	0.406	0.216	3.87935938417584e-35	1	Med27
1.82248133576155e-39	0.29024752	0.456	0.26	4.13247642883932e-35	1	Usp12
2.58543134736864e-39	0.258670845	0.279	0.124	5.8624655801584e-35	1	Raph1
2.87315648635799e-39	0.288339971	0.931	0.746	6.51488233281675e-35	1	Mbnl2
3.1450984359971e-39	0.287901092	0.324	0.16	7.13151070362342e-35	1	Vps50
3.28834926971305e-39	0.308591699	0.451	0.248	7.45633196907435e-35	1	Ola1
3.60513248154936e-39	0.262427088	0.536	0.313	8.17463790191316e-35	1	Tmbim4
3.7444277132455e-39	0.277686452	0.766	0.456	8.49048983978418e-35	1	Nedd8
4.24022759107332e-39	0.256999798	0.267	0.12	9.61471606275875e-35	1	Dynlt3
5.15951439223389e-39	0.286282813	0.608	0.363	1.16991988843903e-34	1	Vcp
1.0669442318429e-38	0.288932467	0.62	0.375	2.41929604570378e-34	1	Tcea1
1.19762337775858e-38	0.263509674	0.492	0.276	2.71561100906758e-34	1	Rad23b
1.24219687524915e-38	0.269512873	0.781	0.478	2.81668141462746e-34	1	Ube2k
1.32931286338027e-38	0.284386965	0.439	0.249	3.01421691771476e-34	1	2610507B11Rik
1.33299619070411e-38	0.251653647	0.515	0.291	3.02256886242158e-34	1	Mib1
1.55180514977e-38	0.253215048	0.376	0.198	3.51871817710347e-34	1	Sar1b
1.71837140053959e-38	0.309215839	0.478	0.268	3.89640715072353e-34	1	Gtf2f2
1.78896352796262e-38	0.297650898	0.505	0.284	4.05647479965524e-34	1	Mdh1
1.99750953360551e-38	0.254642331	0.341	0.168	4.5293528674505e-34	1	Erich1
1.99928316735355e-38	0.281277996	0.789	0.45	4.53337458197417e-34	1	Eif3h
2.07699555152676e-38	0.280365673	0.509	0.3	4.70958741308693e-34	1	Tmf1
3.76283096724202e-38	0.296001765	0.439	0.247	8.53221921822128e-34	1	Smc5
4.31938418341628e-38	0.266416137	0.798	0.507	9.79420363589641e-34	1	Rbm6
4.92137656271772e-38	0.291694225	0.435	0.239	1.11592213559624e-33	1	Sod1
5.15890868325328e-38	0.295604431	0.429	0.241	1.16978254392768e-33	1	Opa1
5.20575086793392e-38	0.254475686	0.462	0.262	1.18040400930402e-33	1	Pptc7
1.40437083077166e-37	0.255539955	0.413	0.226	3.18441085877473e-33	1	Gltp
1.4192995650842e-37	0.317767564	0.34	0.176	3.21826176382842e-33	1	Mtr
2.60660681491089e-37	0.261120148	0.614	0.356	5.91048095281045e-33	1	Selenof
2.81638382027045e-37	0.251953982	0.286	0.133	6.38615031246325e-33	1	Zscan26
2.84811847250077e-37	0.330746073	0.67	0.408	6.45810863639549e-33	1	Psme2
3.67107051831869e-37	0.254139131	0.59	0.357	8.32415240028762e-33	1	Ier3ip1
9.89518792701716e-37	0.250679314	0.958	0.696	2.24373386245114e-32	1	Rps25
1.76690544075474e-36	0.266505953	0.536	0.313	4.00645808691137e-32	1	Cct4
2.03355837755569e-36	0.270299293	0.384	0.208	4.61109362110754e-32	1	Szrd1
2.36922435915116e-36	0.253264038	0.371	0.195	5.37221623437525e-32	1	5530601H04Rik
4.29503214429363e-36	0.260780631	0.452	0.256	9.73898538718581e-32	1	Cs
5.2017888396069e-36	0.267919443	0.46	0.262	1.17950561938086e-31	1	Tbck
5.34395798529091e-36	0.302457225	0.271	0.127	1.21174247316471e-31	1	0610010F05Rik
5.76074797240746e-36	0.269958958	0.927	0.587	1.30624960274339e-31	1	Rpl26
5.85750403467967e-36	0.261466559	0.695	0.429	1.32818903986362e-31	1	Smarca5
7.66429845710185e-36	0.259553378	0.367	0.191	1.73787967514784e-31	1	Uqcc2
7.94996378875558e-36	0.289099056	0.433	0.242	1.80265428910033e-31	1	Akr1b3
1.00517340586217e-35	0.311943824	0.875	0.631	2.27923069779248e-31	1	Limd2
1.4973855883615e-35	0.2738764	0.463	0.264	3.39532182160969e-31	1	Mad1l1
1.77452446930668e-35	0.269440299	0.595	0.373	4.02373423415289e-31	1	Tmem134
2.05954123558477e-35	0.320043643	0.868	0.616	4.67000975168847e-31	1	Eif4g2
3.06756518624002e-35	0.273038243	0.574	0.341	6.95570405979925e-31	1	Lamtor2
4.36974471783828e-35	0.30523425	0.912	0.643	9.9083961476983e-31	1	Cox4i1
4.93458179536967e-35	0.250164499	0.286	0.139	1.11891642210007e-30	1	2210016F16Rik
6.29908286508181e-35	0.29139805	0.413	0.232	1.4283170396573e-30	1	Stip1
6.68155524085717e-35	0.252971668	0.7	0.442	1.51504265086436e-30	1	Ube3a
1.00092858262793e-34	0.252321828	0.546	0.329	2.26960556110882e-30	1	Ptpra
1.11246121352084e-34	0.255804367	0.626	0.387	2.5225058016585e-30	1	Fxr1
1.16144162124274e-34	0.282737559	0.828	0.556	2.63356887616792e-30	1	Csnk1a1
1.45492612774664e-34	0.256975963	0.967	0.837	3.29904499466551e-30	1	Itm2b
2.19267999324128e-34	0.278204843	0.624	0.402	4.9719018846746e-30	1	Herc2
2.19925813607292e-34	0.279853355	0.319	0.163	4.98681782354535e-30	1	B3galnt2
2.2079523225127e-34	0.325440566	0.945	0.752	5.00653189129754e-30	1	Ikzf1
2.54134237645023e-34	0.262261749	0.386	0.213	5.7624938386009e-30	1	Abl1
3.34901856194546e-34	0.306287215	0.925	0.645	7.59389958921133e-30	1	Hnrnpf
3.39674233787659e-34	0.270377839	0.644	0.415	7.70211325113517e-30	1	Atxn7
5.38535825399375e-34	0.276429908	0.428	0.247	1.22112998409308e-29	1	Ppdpf
5.56906356465063e-34	0.264157706	0.297	0.149	1.26278516328453e-29	1	Ufsp2
6.74341893510939e-34	0.259114157	0.441	0.247	1.52907024353605e-29	1	Zfp609
6.86431824223196e-34	0.265409097	0.265	0.125	1.5564841614261e-29	1	Usp40
7.97238561931039e-34	0.276825826	0.529	0.32	1.80773843917863e-29	1	Ino80
9.75416518729875e-34	0.254326695	0.701	0.434	2.21175695621999e-29	1	Thrap3
1.01966961642228e-33	0.325266994	0.953	0.77	2.31210085523751e-29	1	Cfl1
1.03127677717041e-33	0.281559004	0.806	0.534	2.33842009223391e-29	1	Cox6b1
2.14457790051817e-33	0.268726694	0.343	0.186	4.86283038942495e-29	1	Clptm1l
2.44348773539886e-33	0.25187658	0.62	0.404	5.54060844001692e-29	1	Ino80d
3.41292209987864e-33	0.253460021	0.4	0.227	7.73880086147482e-29	1	Trappc4
3.66940806473398e-33	0.254493814	0.87	0.622	8.3203827867843e-29	1	Arhgef1
3.8354113523919e-33	0.250769967	0.953	0.75	8.69679524154863e-29	1	Kansl1
4.03201810134743e-33	0.310538791	0.844	0.549	9.1426010448053e-29	1	Uqcrh
7.38395988756074e-33	0.272057694	0.328	0.175	1.6743129045044e-28	1	Pigk
7.15132295685313e-32	0.291332373	0.383	0.219	1.62156248046645e-27	1	Stx18
8.31806521938181e-32	0.266033575	0.58	0.344	1.88612128849483e-27	1	Ndufb8
3.56833094289804e-31	0.252857962	0.428	0.249	8.09119041302131e-27	1	Mpp6
9.11376478172518e-31	0.266416998	0.504	0.309	2.06654616425619e-26	1	Ap2s1
1.0113995982948e-30	0.315845807	0.839	0.612	2.29334858913347e-26	1	Anp32a
8.58022119068323e-29	0.251805984	0.488	0.3	1.94556515498742e-24	1	Psmd8
2.3041116690738e-28	0.264768722	0.364	0.217	5.22457320962483e-24	1	Ube2v1
3.26472651877765e-28	0.287855912	0.997	0.969	7.40276738132831e-24	1	Tmsb4x
5.61510643997751e-28	0.264458013	0.286	0.152	1.2732253852649e-23	1	Ascc1
8.81873734989759e-28	0.254110882	0.374	0.222	1.99964869408928e-23	1	Zfp451
1.28272900764246e-27	0.256348249	0.74	0.475	2.90858802482928e-23	1	Psme1
1.8044666415387e-27	0.251415376	0.33	0.182	4.091628109689e-23	1	Tmem256
5.15053436077987e-27	0.295052662	0.325	0.178	1.16788366630683e-22	1	Scmh1
5.71728148538751e-26	0.255388571	0.457	0.293	1.29639357681162e-21	1	Higd2a
1.58546523972595e-24	0.257957672	0.287	0.162	3.59504243107859e-20	1	Ufl1
2.58776748606935e-24	0.293246266	0.305	0.168	5.86776277466224e-20	1	Camkmt
1.18526308829279e-22	0.276600551	0.35	0.211	2.6875840527039e-18	1	Acp5
0	2.274879226	0.952	0.347	0	2	Retnlg
2.14969970054222e-280	1.847444623	1	0.62	4.87444407097948e-276	2	S100a8
1.27600731315781e-271	1.812286396	1	0.679	2.89334658258532e-267	2	S100a9
3.09931279323752e-264	1.601475319	0.866	0.276	7.02769175866608e-260	2	Wfdc21
7.93130936967046e-244	1.3696637	0.909	0.315	1.79842439957278e-239	2	Mmp9
3.31837615391923e-228	1.314475957	0.981	0.386	7.52441792901185e-224	2	Cxcr2
3.48174173946872e-227	1.43911192	0.989	0.659	7.89484939424533e-223	2	S100a11
1.16018122163615e-218	1.361581631	0.96	0.464	2.63071092005997e-214	2	Gda
7.94439736748682e-215	1.601847065	0.767	0.254	1.80139210307764e-210	2	Mmp8
5.92843025681556e-211	1.528526228	0.931	0.469	1.34427156073293e-206	2	Ccl6
1.2171686333358e-203	1.441414114	0.977	0.62	2.75992987608893e-199	2	S100a6
1.16541770590902e-201	1.273117567	0.969	0.5	2.6425846481487e-197	2	Hp
6.66679719729484e-195	1.159451046	0.927	0.384	1.51169626448661e-190	2	Arg2
2.58523037817415e-192	1.222752625	0.939	0.472	5.86200988250988e-188	2	Pygl
1.50397948432256e-188	1.185594422	0.983	0.509	3.4102734807014e-184	2	Mxd1
6.85786362253796e-185	1.174642243	0.864	0.348	1.55502057641048e-180	2	Clec4d
1.64760597420074e-179	1.008907302	0.992	0.875	3.73594654650018e-175	2	Lcp1
9.22549085198117e-178	1.137734687	0.834	0.344	2.09188005068673e-173	2	Sfxn5
2.53422851171168e-177	1.145954336	0.652	0.207	5.74636315030623e-173	2	Adam8
6.62633928242203e-177	1.149315246	0.79	0.303	1.5025224322892e-172	2	Cd33
6.09880312348507e-175	1.153537877	0.981	0.632	1.38290360825024e-170	2	Msrb1
2.20651284995208e-174	1.170339161	0.824	0.356	5.00326788726634e-170	2	Mtus1
4.65342478072306e-174	1.093418456	0.884	0.393	1.05516406902895e-169	2	Slpi
9.21422735283541e-173	1.156161772	0.926	0.485	2.08932605225543e-168	2	Pglyrp1
1.41703725715492e-172	1.198134435	0.911	0.461	3.21313198059879e-168	2	Mctp1
1.35130064556205e-171	1.151568358	0.772	0.283	3.06407421381195e-167	2	Dhrs9
8.82581159466152e-171	1.08687426	0.983	0.622	2.0012527790895e-166	2	Ncf2
7.96809189009687e-170	1.062673733	0.991	0.813	1.80676483607946e-165	2	Lyst
1.12723493535398e-169	1.062171695	0.846	0.337	2.55600521591514e-165	2	Ccr1
3.19892459369122e-169	1.09749784	0.888	0.397	7.25356151619485e-165	2	Cd300lf
5.39804308649829e-169	1.085335999	0.974	0.734	1.22400626986349e-164	2	Taldo1
5.35472879638818e-168	1.215247761	0.724	0.265	1.21418475458102e-163	2	Lcn2
6.74764277454554e-168	1.15448722	0.878	0.466	1.5300279991282e-163	2	Grina
7.64264734084564e-165	1.150328469	0.739	0.29	1.73297028453675e-160	2	Lilr4b
8.57811911501087e-161	1.109622189	0.908	0.534	1.94508850932872e-156	2	Zyx
2.62259684615973e-160	1.069062119	0.866	0.389	5.94673834866719e-156	2	C5ar1
1.37506732960166e-159	1.02413894	0.867	0.355	3.11796516987177e-155	2	Hdc
8.70985657676207e-158	1.053879078	0.994	0.525	1.9749599787808e-153	2	Csf3r
2.00225165266163e-157	1.019693747	0.973	0.612	4.54010562241025e-153	2	Dusp1
1.29187073797174e-155	1.086694751	0.946	0.532	2.92931689835092e-151	2	Alox5ap
2.10214714345772e-152	1.299988953	0.779	0.363	4.76661864779039e-148	2	Mgst1
3.18168544616216e-152	1.1370522	0.62	0.2	7.21447174917269e-148	2	Slc7a11
8.94854252643444e-151	1.087776943	0.846	0.4	2.02908201786901e-146	2	Cebpd
1.01584012326624e-150	1.027403547	0.982	0.835	2.30341747950619e-146	2	Tmcc1
3.66653568359837e-150	1.234209029	0.79	0.418	8.3138696625593e-146	2	Glrx
4.49513308331194e-150	1.106624017	0.862	0.428	1.01927142664098e-145	2	Jaml
2.59170665471618e-149	1.030536951	0.932	0.54	5.87669483956893e-145	2	Marcks
2.73079997133957e-149	0.964688627	0.996	0.912	6.19208893501248e-145	2	Srgn
3.7328674075503e-149	1.061301845	0.614	0.203	8.4642768466203e-145	2	Il1f9
4.19948393936593e-149	1.035525752	0.932	0.54	9.52232983251225e-145	2	Anxa2
6.01135759620997e-149	0.965686359	0.99	0.782	1.36307533494061e-144	2	Sorl1
4.90909124415083e-148	0.950893092	0.992	0.816	1.1131364396112e-143	2	Junb
[truncated: 22,427 more rows]
